# Supplementary material for: Comparing time-series transcriptomes between chilling-resistant and -susceptible rice reveals potential transcription factors responding to chilling stress
Source: Front Plant Sci. 2024 Aug 6;15:1451403. doi: 10.3389/fpls.2024.1451403 (PMC11333254; doi:10.3389/fpls.2024.1451403)
Supplement: Supplementary file 1 [file Table_1.xlsx]

## Sheet: Table S1
Table S1. List of DEGs between 9311 and DC90 at six time points (0, 12, 24, 48, 72 and 96 hours).
Gene	0h_log2foldchange	0h	12h_log2foldchange	12h	24h_log2foldchange	24h	72h_log2foldchange	72h	84h_log2foldchange	84h	96h_log2foldchange	96h	Annotation
LOC_Os12g44220	NA	unchanged	NA	unchanged	NA	unchanged	NA	unchanged	-3.45411	down-regulated	-1.29456	down-regulated	ATPase 2, putative, expressed
LOC_Os02g36220	NA	unchanged	-1.25477	down-regulated	NA	unchanged	-2.50945	down-regulated	NA	unchanged	NA	unchanged	terpene synthase, putative, expressed
LOC_Os01g74570	NA	unchanged	2.11714	up-regulated	NA	unchanged	NA	unchanged	NA	unchanged	NA	unchanged	tetraspanin family protein, putative, expressed
LOC_Os10g26570	NA	unchanged	NA	unchanged	NA	unchanged	-1.02631	down-regulated	NA	unchanged	NA	unchanged	phosphofructokinase, putative, expressed
LOC_Os06g44170	NA	unchanged	NA	unchanged	NA	unchanged	-1.09512	down-regulated	NA	unchanged	-1.14167	down-regulated	NAD dependent epimerase/dehydratase family protein, putative, expressed
LOC_Os01g53980	NA	unchanged	1.64208	up-regulated	2.13656	up-regulated	NA	unchanged	NA	unchanged	NA	unchanged	IQ calmodulin-binding motif family protein, expressed
LOC_Os12g21840	8.92938	up-regulated	4.13152	up-regulated	3.95094	up-regulated	8.11459	up-regulated	8.92664	up-regulated	8.70339	up-regulated	expressed protein
LOC_Os06g10660	NA	unchanged	1.06232	up-regulated	NA	unchanged	NA	unchanged	NA	unchanged	NA	unchanged	lysM domain-containing GPI-anchored protein 1 precursor, putative, expressed
LOC_Os07g48460	NA	unchanged	NA	unchanged	NA	unchanged	1.09024	up-regulated	-1.39415	down-regulated	NA	unchanged	stress responsive protein, putative, expressed
LOC_Os11g14380	NA	unchanged	-1.31993	down-regulated	NA	unchanged	-1.49143	down-regulated	-1.24458	down-regulated	NA	unchanged	resistance protein LR10, putative, expressed
LOC_Os05g01940	1.17911	up-regulated	NA	unchanged	NA	unchanged	NA	unchanged	NA	unchanged	NA	unchanged	zinc finger, RING-type, putative, expressed
LOC_Os01g44250	NA	unchanged	NA	unchanged	NA	unchanged	2.4304	up-regulated	NA	unchanged	NA	unchanged	CBS domain containing membrane protein, putative, expressed
LOC_Os02g47110	NA	unchanged	NA	unchanged	NA	unchanged	-1.16485	down-regulated	NA	unchanged	NA	unchanged	ADP-ribosylation factor, putative, expressed
LOC_Os07g45620	NA	unchanged	NA	unchanged	2.48286	up-regulated	1.15038	up-regulated	NA	unchanged	NA	unchanged	retrotransposon protein, putative, Ty3-gypsy subclass, expressed
LOC_Os12g30760	-9.92974	down-regulated	-9.23974	down-regulated	-8.82299	down-regulated	-8.71714	down-regulated	-10.4681	down-regulated	-8.45706	down-regulated	disease resistance protein, putative, expressed
LOC_Os01g46130	NA	unchanged	NA	unchanged	NA	unchanged	1.69444	up-regulated	NA	unchanged	NA	unchanged	expressed protein
LOC_Os02g01700	NA	unchanged	NA	unchanged	1.0241	up-regulated	1.59128	up-regulated	-1.00481	down-regulated	NA	unchanged	RNA recognition motif containing protein, putative, expressed
LOC_Os05g29710	NA	unchanged	NA	unchanged	NA	unchanged	1.12521	up-regulated	NA	unchanged	NA	unchanged	RING-H2 finger protein, putative, expressed
LOC_Os06g02410	NA	unchanged	1.50925	up-regulated	1.34347	up-regulated	NA	unchanged	NA	unchanged	NA	unchanged	expressed protein
LOC_Os01g09540	1.12782	up-regulated	NA	unchanged	1.12575	up-regulated	1.10047	up-regulated	NA	unchanged	NA	unchanged	HAD superfamily phosphatase, putative, expressed
LOC_Os09g17630	NA	unchanged	NA	unchanged	NA	unchanged	-1.18576	down-regulated	NA	unchanged	NA	unchanged	receptor-like protein kinase 2, putative, expressed
LOC_Os11g30760	NA	unchanged	NA	unchanged	NA	unchanged	NA	unchanged	-1.33542	down-regulated	NA	unchanged	expressed protein
LOC_Os05g08910	1.94023	up-regulated	NA	unchanged	NA	unchanged	-1.47372	down-regulated	-2.68282	down-regulated	-2.27147	down-regulated	expressed protein
LOC_Os05g50270	NA	unchanged	1.07829	up-regulated	-1.23192	down-regulated	4.11167	up-regulated	-1.57771	down-regulated	1.41054	up-regulated	GATA zinc finger domain containing protein, expressed
LOC_Os12g03601	NA	unchanged	NA	unchanged	-1.63419	down-regulated	-1.0633	down-regulated	2.21749	up-regulated	1.13066	up-regulated	expressed protein
LOC_Os03g19070	NA	unchanged	NA	unchanged	NA	unchanged	NA	unchanged	-1.98225	down-regulated	NA	unchanged	long cell-linked locus protein, putative, expressed
LOC_Os03g29930	1.10483	up-regulated	NA	unchanged	NA	unchanged	NA	unchanged	-2.04417	down-regulated	NA	unchanged	expressed protein
LOC_Os07g42354	NA	unchanged	NA	unchanged	-1.45288	down-regulated	NA	unchanged	NA	unchanged	NA	unchanged	PPR repeat domain containing protein, putative, expressed
LOC_Os10g42660	NA	unchanged	1.84253	up-regulated	NA	unchanged	1.42963	up-regulated	NA	unchanged	NA	unchanged	expressed protein
LOC_Os12g09300	NA	unchanged	-1.47445	down-regulated	NA	unchanged	4.00558	up-regulated	NA	unchanged	-1.06409	down-regulated	amino acid transporter, putative, expressed
LOC_Os04g52720	-1.78389	down-regulated	-3.10774	down-regulated	-2.33273	down-regulated	NA	unchanged	NA	unchanged	NA	unchanged	Cupin domain containing protein, expressed
LOC_Os11g25700	-1.44169	down-regulated	NA	unchanged	-1.3805	down-regulated	-2.10331	down-regulated	NA	unchanged	-1.5852	down-regulated	tropinone reductase, putative, expressed
LOC_Os12g10950	5.18028	up-regulated	5.59386	up-regulated	3.5659	up-regulated	5.35781	up-regulated	7.04558	up-regulated	6.72943	up-regulated	expressed protein
LOC_Os04g51970	NA	unchanged	NA	unchanged	NA	unchanged	-1.15291	down-regulated	NA	unchanged	NA	unchanged	synaptic vesicle 2-related protein, putative, expressed
LOC_Os01g21144	NA	unchanged	1.09635	up-regulated	NA	unchanged	NA	unchanged	NA	unchanged	NA	unchanged	expressed protein
LOC_Os04g33310	NA	unchanged	-1.1885	down-regulated	NA	unchanged	NA	unchanged	-1.20783	down-regulated	-1.41839	down-regulated	expressed protein
LOC_Os12g12934	NA	unchanged	NA	unchanged	NA	unchanged	3.3542	up-regulated	NA	unchanged	-1.22832	down-regulated	peptide transporter PTR3-A, putative, expressed
LOC_Os03g17260	NA	unchanged	NA	unchanged	1.10964	up-regulated	2.03608	up-regulated	NA	unchanged	NA	unchanged	expressed protein
LOC_Os01g68589	NA	unchanged	2.64465	up-regulated	NA	unchanged	2.29113	up-regulated	NA	unchanged	NA	unchanged	LTPL39 - Protease inhibitor/seed storage/LTP family protein precursor, expressed
LOC_Os06g36680	NA	unchanged	NA	unchanged	1.52027	up-regulated	1.00808	up-regulated	NA	unchanged	NA	unchanged	homeobox domain containing protein, expressed
LOC_Os02g44680	NA	unchanged	NA	unchanged	NA	unchanged	1.16818	up-regulated	NA	unchanged	NA	unchanged	allantoin permease, putative, expressed
LOC_Os08g40310	NA	unchanged	NA	unchanged	NA	unchanged	-2.87808	down-regulated	-2.3043	down-regulated	NA	unchanged	transposon protein, putative, unclassified, expressed
LOC_Os03g56010	NA	unchanged	NA	unchanged	NA	unchanged	1.28318	up-regulated	-1.96184	down-regulated	NA	unchanged	bZIP transcription factor domain containing protein, expressed
LOC_Os12g06090	2.18721	up-regulated	4.22046	up-regulated	2.75101	up-regulated	7.36272	up-regulated	9.24286	up-regulated	1.52241	up-regulated	expressed protein
LOC_Os02g43700	NA	unchanged	NA	unchanged	1.19175	up-regulated	NA	unchanged	NA	unchanged	NA	unchanged	triacylglycerol lipase like protein, putative, expressed
LOC_Os01g44970	NA	unchanged	1.56699	up-regulated	NA	unchanged	1.81658	up-regulated	NA	unchanged	NA	unchanged	polygalacturonase, putative, expressed
LOC_Os06g04210	NA	unchanged	NA	unchanged	1.76212	up-regulated	NA	unchanged	-1.0126	down-regulated	NA	unchanged	expressed protein
LOC_Os06g04900	NA	unchanged	NA	unchanged	NA	unchanged	-1.22785	down-regulated	NA	unchanged	-1.98925	down-regulated	transporter family protein, putative, expressed
LOC_Os07g10730	NA	unchanged	2.13433	up-regulated	1.72632	up-regulated	2.21964	up-regulated	NA	unchanged	NA	unchanged	polygalacturonase, putative, expressed
LOC_Os07g06680	NA	unchanged	NA	unchanged	NA	unchanged	1.06547	up-regulated	NA	unchanged	NA	unchanged	fasciclin domain containing protein, expressed
LOC_Os02g03570	NA	unchanged	NA	unchanged	NA	unchanged	1.47445	up-regulated	NA	unchanged	NA	unchanged	hsp20/alpha crystallin family protein, putative, expressed
LOC_Os12g04110	1.66333	up-regulated	NA	unchanged	NA	unchanged	1.65786	up-regulated	1.77116	up-regulated	1.39342	up-regulated	pentatricopeptide, putative, expressed
LOC_Os03g58790	NA	unchanged	NA	unchanged	NA	unchanged	-1.0534	down-regulated	-1.97133	down-regulated	NA	unchanged	ATPase, putative, expressed
LOC_Os07g46480	1.23059	up-regulated	3.14836	up-regulated	NA	unchanged	2.09815	up-regulated	NA	unchanged	-1.10854	down-regulated	eukaryotic aspartyl protease domain containing protein, expressed
LOC_Os09g29660	NA	unchanged	-1.92093	down-regulated	NA	unchanged	NA	unchanged	NA	unchanged	-2.19474	down-regulated	white-brown complex homolog protein 11, putative, expressed
LOC_Os02g43560	NA	unchanged	1.41966	up-regulated	NA	unchanged	1.66964	up-regulated	NA	unchanged	NA	unchanged	WRKY34, expressed
LOC_Os06g32990	NA	unchanged	NA	unchanged	NA	unchanged	1.87242	up-regulated	-1.7037	down-regulated	-3.53814	down-regulated	peroxidase precursor, putative, expressed
LOC_Os09g27910	NA	unchanged	1.45886	up-regulated	3.90233	up-regulated	-4.77321	down-regulated	-1.28989	down-regulated	NA	unchanged	aspartic proteinase nepenthesin precursor, putative, expressed
LOC_Os09g32690	NA	unchanged	NA	unchanged	NA	unchanged	-1.09772	down-regulated	NA	unchanged	NA	unchanged	zinc finger, C3HC4 type domain containing protein, expressed
LOC_Os08g01410	NA	unchanged	NA	unchanged	NA	unchanged	-1.39499	down-regulated	NA	unchanged	NA	unchanged	phosphate/phosphoenolpyruvate translocator-related protein, putative, expressed
LOC_Os01g09020	NA	unchanged	NA	unchanged	NA	unchanged	-1.41942	down-regulated	NA	unchanged	NA	unchanged	WD domain, G-beta repeat domain containing protein, expressed
LOC_Os12g04120	-1.02156	down-regulated	NA	unchanged	NA	unchanged	-1.76684	down-regulated	-1.84932	down-regulated	-1.34871	down-regulated	phosphoglycerate mutase, putative, expressed
LOC_Os04g44780	NA	unchanged	2.01152	up-regulated	NA	unchanged	1.35212	up-regulated	NA	unchanged	NA	unchanged	beta-expansin precursor, putative, expressed
LOC_Os01g49820	NA	unchanged	NA	unchanged	NA	unchanged	-1.51399	down-regulated	NA	unchanged	NA	unchanged	lipid phosphatase protein, putative, expressed
LOC_Os09g22460	NA	unchanged	NA	unchanged	NA	unchanged	-2.32698	down-regulated	NA	unchanged	-2.45544	down-regulated	OsFBX328 - F-box domain containing protein, expressed
LOC_Os02g45860	NA	unchanged	1.57878	up-regulated	4.93783	up-regulated	NA	unchanged	NA	unchanged	1.26306	up-regulated	expressed protein
LOC_Os04g48290	NA	unchanged	NA	unchanged	1.71406	up-regulated	NA	unchanged	NA	unchanged	NA	unchanged	MATE efflux family protein, putative, expressed
LOC_Os07g35880	NA	unchanged	NA	unchanged	NA	unchanged	NA	unchanged	NA	unchanged	-6.066	down-regulated	beta-amylase, putative, expressed
LOC_Os09g28520	NA	unchanged	1.12174	up-regulated	2.13701	up-regulated	NA	unchanged	NA	unchanged	NA	unchanged	expressed protein
LOC_Os11g29680	NA	unchanged	NA	unchanged	NA	unchanged	1.98254	up-regulated	-1.63797	down-regulated	NA	unchanged	expressed protein
LOC_Os10g05750	1.79649	up-regulated	1.21644	up-regulated	1.19678	up-regulated	1.94987	up-regulated	-1.07623	down-regulated	NA	unchanged	POEI3 - Pollen Ole e I allergen and extensin family protein precursor, expressed
LOC_Os05g29080	NA	unchanged	6.34663	up-regulated	1.92004	up-regulated	-1.92574	down-regulated	NA	unchanged	NA	unchanged	expressed protein
LOC_Os07g08840	NA	unchanged	NA	unchanged	NA	unchanged	-1.08029	down-regulated	NA	unchanged	NA	unchanged	thioredoxin, putative, expressed
LOC_Os11g33120	NA	unchanged	NA	unchanged	NA	unchanged	-1.15232	down-regulated	NA	unchanged	NA	unchanged	respiratory burst oxidase, putative, expressed
LOC_Os08g03400	NA	unchanged	NA	unchanged	NA	unchanged	-1.38923	down-regulated	-1.17973	down-regulated	NA	unchanged	expressed protein
LOC_Os07g39220	NA	unchanged	1.24271	up-regulated	NA	unchanged	NA	unchanged	NA	unchanged	NA	unchanged	BES1/BZR1 homolog protein, putative, expressed
LOC_Os09g34330	NA	unchanged	NA	unchanged	1.68625	up-regulated	2.22767	up-regulated	-1.08309	down-regulated	NA	unchanged	helix-loop-helix DNA-binding domain containing protein, expressed
LOC_Os04g52540	NA	unchanged	NA	unchanged	NA	unchanged	NA	unchanged	-1.17813	down-regulated	NA	unchanged	retrotransposon protein, putative, unclassified, expressed
LOC_Os11g30810	NA	unchanged	NA	unchanged	2.8148	up-regulated	NA	unchanged	NA	unchanged	NA	unchanged	sulfotransferase domain containing protein, expressed
LOC_Os05g39880	NA	unchanged	2.09027	up-regulated	NA	unchanged	NA	unchanged	NA	unchanged	NA	unchanged	expressed protein
LOC_Os05g04210	NA	unchanged	NA	unchanged	-1.21682	down-regulated	-1.62259	down-regulated	NA	unchanged	NA	unchanged	MYB family transcription factor, putative, expressed
LOC_Os12g01180	NA	unchanged	1.06705	up-regulated	1.27393	up-regulated	1.11106	up-regulated	NA	unchanged	NA	unchanged	WRKY57, expressed
LOC_Os05g29050	NA	unchanged	NA	unchanged	NA	unchanged	-1.24891	down-regulated	NA	unchanged	NA	unchanged	phospholipase D p1, putative, expressed
LOC_Os05g10990	NA	unchanged	1.24341	up-regulated	2.91181	up-regulated	2.07236	up-regulated	NA	unchanged	NA	unchanged	expressed protein
LOC_Os06g48040	NA	unchanged	NA	unchanged	NA	unchanged	-1.0546	down-regulated	NA	unchanged	NA	unchanged	zinc finger, C3HC4 type domain containing protein, expressed
LOC_Os05g48360	NA	unchanged	NA	unchanged	NA	unchanged	NA	unchanged	NA	unchanged	-1.27683	down-regulated	membrane attack complex component/perforin/complement C9, putative, expressed
LOC_Os04g37970	1.36498	up-regulated	-1.17525	down-regulated	NA	unchanged	3.62945	up-regulated	NA	unchanged	-1.41945	down-regulated	transporter family protein, putative, expressed
LOC_Os09g27700	NA	unchanged	-2.03566	down-regulated	NA	unchanged	NA	unchanged	NA	unchanged	NA	unchanged	microtubule associated protein, putative, expressed
LOC_Os02g14970	NA	unchanged	NA	unchanged	1.02589	up-regulated	NA	unchanged	1.44258	up-regulated	NA	unchanged	expressed protein
LOC_Os04g37904	NA	unchanged	NA	unchanged	NA	unchanged	-1.16906	down-regulated	NA	unchanged	NA	unchanged	protein phosphatase 2C, putative, expressed
LOC_Os10g35640	NA	unchanged	NA	unchanged	NA	unchanged	-2.07927	down-regulated	NA	unchanged	NA	unchanged	Rf1, mitochondrial precursor, putative, expressed
LOC_Os03g25430	NA	unchanged	1.01091	up-regulated	NA	unchanged	NA	unchanged	NA	unchanged	NA	unchanged	transcription regulator, putative, expressed
LOC_Os01g67520	NA	unchanged	NA	unchanged	NA	unchanged	1.18432	up-regulated	NA	unchanged	NA	unchanged	VTC2, putative, expressed
LOC_Os03g06379	NA	unchanged	-1.02181	down-regulated	NA	unchanged	-1.33416	down-regulated	NA	unchanged	NA	unchanged	LYR motif containing protein, putative, expressed
LOC_Os01g38660	NA	unchanged	NA	unchanged	NA	unchanged	-1.06851	down-regulated	NA	unchanged	NA	unchanged	expressed protein
LOC_Os06g07040	NA	unchanged	NA	unchanged	NA	unchanged	1.54517	up-regulated	1.02641	up-regulated	1.19028	up-regulated	OsIAA20 - Auxin-responsive Aux/IAA gene family member, expressed
LOC_Os07g44900	-2.7173	down-regulated	-2.25409	down-regulated	-3.89472	down-regulated	-3.67556	down-regulated	NA	unchanged	-2.22847	down-regulated	gibberellin receptor GID1L2, putative, expressed
LOC_Os09g31060	NA	unchanged	NA	unchanged	NA	unchanged	1.11274	up-regulated	-1.41117	down-regulated	NA	unchanged	expressed protein
LOC_Os06g19400	NA	unchanged	NA	unchanged	NA	unchanged	-1.19328	down-regulated	NA	unchanged	NA	unchanged	GRAM and C2 domains containing protein, putative, expressed
LOC_Os07g16970	NA	unchanged	NA	unchanged	NA	unchanged	-1.29014	down-regulated	NA	unchanged	-1.13982	down-regulated	rab GDP dissociation inhibitor alpha, putative, expressed
LOC_Os08g16660	1.05106	up-regulated	1.5141	up-regulated	NA	unchanged	2.61959	up-regulated	-1.10995	down-regulated	NA	unchanged	aspartic proteinase nepenthesin precursor, putative, expressed
LOC_Os01g62430	1.18128	up-regulated	NA	unchanged	NA	unchanged	-3.32682	down-regulated	NA	unchanged	-1.50809	down-regulated	C2 domain containing protein, putative, expressed
LOC_Os03g20760	1.0969	up-regulated	NA	unchanged	NA	unchanged	1.15849	up-regulated	-1.9542	down-regulated	NA	unchanged	LTPL66 - Protease inhibitor/seed storage/LTP family protein precursor, expressed
LOC_Os05g01250	NA	unchanged	NA	unchanged	NA	unchanged	-1.0017	down-regulated	NA	unchanged	NA	unchanged	SNF7 domain containing protein, putative, expressed
LOC_Os01g70850	NA	unchanged	NA	unchanged	NA	unchanged	-1.02257	down-regulated	NA	unchanged	NA	unchanged	esterase, putative, expressed
LOC_Os05g43880	NA	unchanged	1.67261	up-regulated	1.22189	up-regulated	1.29036	up-regulated	NA	unchanged	NA	unchanged	gibberellin 2-beta-dioxygenase, putative, expressed
LOC_Os12g09089	NA	unchanged	NA	unchanged	-1.00287	down-regulated	-1.00496	down-regulated	NA	unchanged	NA	unchanged	protein kinase PKN/PRK1, effector, putative, expressed
LOC_Os08g39850	NA	unchanged	NA	unchanged	NA	unchanged	-2.43653	down-regulated	-2.40497	down-regulated	NA	unchanged	lipoxygenase, chloroplast precursor, putative, expressed
LOC_Os06g02600	NA	unchanged	1.00455	up-regulated	NA	unchanged	NA	unchanged	NA	unchanged	NA	unchanged	DAG protein, chloroplast precursor, putative, expressed
LOC_Os12g41660	NA	unchanged	NA	unchanged	NA	unchanged	1.11985	up-regulated	NA	unchanged	NA	unchanged	expressed protein
LOC_Os08g24310	NA	unchanged	NA	unchanged	NA	unchanged	-1.40027	down-regulated	NA	unchanged	-1.02791	down-regulated	receptor-like protein kinase precursor, putative, expressed
LOC_Os06g34660	NA	unchanged	1.5955	up-regulated	NA	unchanged	NA	unchanged	NA	unchanged	NA	unchanged	X8 domain containing protein, expressed
LOC_Os06g09370	NA	unchanged	NA	unchanged	NA	unchanged	-1.02706	down-regulated	NA	unchanged	NA	unchanged	PTF1, putative, expressed
LOC_Os07g08320	NA	unchanged	NA	unchanged	NA	unchanged	NA	unchanged	NA	unchanged	1.01817	up-regulated	RNA recognition motif containing protein, expressed
LOC_Os11g45740	NA	unchanged	NA	unchanged	NA	unchanged	-1.15842	down-regulated	NA	unchanged	NA	unchanged	MYB family transcription factor, putative, expressed
LOC_Os04g38540	NA	unchanged	-1.69044	down-regulated	1.20598	up-regulated	-1.75579	down-regulated	NA	unchanged	NA	unchanged	aldose 1-epimerase, putative, expressed
LOC_Os12g32590	-2.12975	down-regulated	-3.76741	down-regulated	-3.23082	down-regulated	-6.68983	down-regulated	-1.56971	down-regulated	-1.87134	down-regulated	NB-ARC domain containing protein, expressed
LOC_Os01g52490	NA	unchanged	1.32738	up-regulated	NA	unchanged	NA	unchanged	NA	unchanged	NA	unchanged	40S ribosomal protein S24, putative, expressed
LOC_Os12g11870	6.79251	up-regulated	2.31195	up-regulated	4.40659	up-regulated	6.24618	up-regulated	8.55429	up-regulated	6.39188	up-regulated	expressed protein
LOC_Os03g43510	NA	unchanged	NA	unchanged	NA	unchanged	1.19375	up-regulated	NA	unchanged	NA	unchanged	expressed protein
LOC_Os07g46980	NA	unchanged	NA	unchanged	NA	unchanged	-1.6568	down-regulated	NA	unchanged	NA	unchanged	sex determination protein tasselseed-2, putative, expressed
LOC_Os04g58940	NA	unchanged	NA	unchanged	NA	unchanged	-2.88803	down-regulated	NA	unchanged	NA	unchanged	expressed protein
LOC_Os01g66200	NA	unchanged	-1.01633	down-regulated	NA	unchanged	NA	unchanged	NA	unchanged	NA	unchanged	expressed protein
LOC_Os06g03710	NA	unchanged	1.73018	up-regulated	NA	unchanged	NA	unchanged	NA	unchanged	NA	unchanged	DELLA protein SLR1, putative, expressed
LOC_Os10g30300	NA	unchanged	1.39223	up-regulated	1.05236	up-regulated	NA	unchanged	NA	unchanged	NA	unchanged	TRM112, putative, expressed
LOC_Os06g11450	NA	unchanged	NA	unchanged	1.08785	up-regulated	NA	unchanged	-1.79686	down-regulated	-1.62149	down-regulated	zinc finger, C3HC4 type domain containing protein, expressed
LOC_Os01g15000	NA	unchanged	NA	unchanged	NA	unchanged	-1.34281	down-regulated	NA	unchanged	NA	unchanged	lipase, putative, expressed
LOC_Os09g38730	1.0791	up-regulated	NA	unchanged	NA	unchanged	NA	unchanged	NA	unchanged	NA	unchanged	26S protease regulatory subunit 6B, putative, expressed
LOC_Os09g13920	NA	unchanged	NA	unchanged	NA	unchanged	NA	unchanged	-1.22734	down-regulated	NA	unchanged	expressed protein
LOC_Os01g56480	NA	unchanged	1.92655	up-regulated	NA	unchanged	NA	unchanged	NA	unchanged	NA	unchanged	expressed protein
LOC_Os08g43880	NA	unchanged	NA	unchanged	-1.38718	down-regulated	4.11502	up-regulated	1.4144	up-regulated	NA	unchanged	expressed protein
LOC_Os10g22164	NA	unchanged	NA	unchanged	NA	unchanged	-2.16218	down-regulated	-1.49734	down-regulated	-4.97858	down-regulated	transposon protein, putative, unclassified, expressed
LOC_Os05g12320	-2.25466	down-regulated	NA	unchanged	1.54526	up-regulated	4.55712	up-regulated	NA	unchanged	NA	unchanged	nodulin MtN3 family protein, putative, expressed
LOC_Os02g54290	NA	unchanged	1.04985	up-regulated	NA	unchanged	3.8233	up-regulated	NA	unchanged	-1.2947	down-regulated	BRUSHY 1, putative, expressed
LOC_Os08g14200	NA	unchanged	NA	unchanged	NA	unchanged	-1.16944	down-regulated	2.65455	up-regulated	-1.25063	down-regulated	glycosyl hydrolases family 16, putative, expressed
LOC_Os05g38410	1.30572	up-regulated	NA	unchanged	NA	unchanged	2.41966	up-regulated	NA	unchanged	-1.96508	down-regulated	laccase precursor protein, putative, expressed
LOC_Os01g43480	NA	unchanged	NA	unchanged	NA	unchanged	-1.16107	down-regulated	NA	unchanged	NA	unchanged	AAA-type ATPase family protein, putative, expressed
LOC_Os12g43620	NA	unchanged	-2.02921	down-regulated	1.23788	up-regulated	4.57946	up-regulated	NA	unchanged	NA	unchanged	helix-loop-helix DNA-binding domain containing protein, expressed
LOC_Os02g43430	NA	unchanged	NA	unchanged	NA	unchanged	-1.28361	down-regulated	NA	unchanged	NA	unchanged	protein kinase domain containing protein, expressed
LOC_Os07g45560	-1.48814	down-regulated	NA	unchanged	-2.10368	down-regulated	NA	unchanged	NA	unchanged	-1.68405	down-regulated	expressed protein
LOC_Os11g45730	NA	unchanged	1.6377	up-regulated	NA	unchanged	3.02706	up-regulated	NA	unchanged	NA	unchanged	pectinesterase, putative, expressed
LOC_Os08g37370	NA	unchanged	NA	unchanged	NA	unchanged	NA	unchanged	-1.00198	down-regulated	-1.19728	down-regulated	mitochondrial carrier protein, putative, expressed
LOC_Os07g40860	NA	unchanged	NA	unchanged	1.88573	up-regulated	1.303	up-regulated	NA	unchanged	NA	unchanged	retrotransposon protein, putative, unclassified, expressed
LOC_Os12g34440	NA	unchanged	NA	unchanged	-1.44872	down-regulated	NA	unchanged	NA	unchanged	NA	unchanged	expressed protein
LOC_Os05g51670	NA	unchanged	NA	unchanged	NA	unchanged	-1.18095	down-regulated	NA	unchanged	NA	unchanged	NAD dependent epimerase/dehydratase family protein, putative, expressed
LOC_Os07g39210	1.37188	up-regulated	NA	unchanged	2.03833	up-regulated	NA	unchanged	-1.16629	down-regulated	NA	unchanged	expressed protein
LOC_Os06g45940	NA	unchanged	-1.52804	down-regulated	NA	unchanged	NA	unchanged	NA	unchanged	NA	unchanged	potassium transporter, putative, expressed
LOC_Os03g44450	NA	unchanged	1.16313	up-regulated	NA	unchanged	NA	unchanged	NA	unchanged	NA	unchanged	expressed protein
LOC_Os02g29400	NA	unchanged	1.08554	up-regulated	NA	unchanged	NA	unchanged	NA	unchanged	NA	unchanged	expressed protein
LOC_Os03g47350	NA	unchanged	-3.54413	down-regulated	NA	unchanged	NA	unchanged	-2.25574	down-regulated	-2.04766	down-regulated	expressed protein
LOC_Os12g08670	9.55124	up-regulated	1.91595	up-regulated	2.9455	up-regulated	7.32113	up-regulated	10.3035	up-regulated	9.76462	up-regulated	C2 domain containing protein, expressed
LOC_Os03g39870	-2.83809	down-regulated	-4.57028	down-regulated	-2.88312	down-regulated	-2.328	down-regulated	-2.59251	down-regulated	-3.97097	down-regulated	expressed protein
LOC_Os12g13300	1.35807	up-regulated	NA	unchanged	NA	unchanged	1.54883	up-regulated	NA	unchanged	NA	unchanged	expressed protein
LOC_Os11g04290	NA	unchanged	NA	unchanged	NA	unchanged	1.19278	up-regulated	NA	unchanged	NA	unchanged	cytochrome P450, putative, expressed
LOC_Os12g22880	NA	unchanged	2.68887	up-regulated	2.58851	up-regulated	1.2227	up-regulated	NA	unchanged	NA	unchanged	expressed protein
LOC_Os03g29190	NA	unchanged	-1.3283	down-regulated	NA	unchanged	NA	unchanged	-2.58611	down-regulated	NA	unchanged	PDI, putative, expressed
LOC_Os10g33104	NA	unchanged	NA	unchanged	NA	unchanged	-2.16426	down-regulated	NA	unchanged	-1.07108	down-regulated	expressed protein
LOC_Os12g41830	NA	unchanged	NA	unchanged	1.56971	up-regulated	NA	unchanged	NA	unchanged	NA	unchanged	Methyltransferase small domain containing protein, expressed
LOC_Os01g74490	NA	unchanged	NA	unchanged	1.18476	up-regulated	NA	unchanged	NA	unchanged	NA	unchanged	heavy metal-associated domain containing protein, expressed
LOC_Os06g48065	NA	unchanged	NA	unchanged	NA	unchanged	1.40063	up-regulated	NA	unchanged	NA	unchanged	Zinc finger, C3HC4 type domain containing protein, expressed
LOC_Os01g29280	1.2587	up-regulated	-2.37609	down-regulated	NA	unchanged	-2.77195	down-regulated	-1.10608	down-regulated	NA	unchanged	expressed protein
LOC_Os07g02570	NA	unchanged	-1.14466	down-regulated	NA	unchanged	-1.79578	down-regulated	NA	unchanged	NA	unchanged	NB-ARC domain containing protein, expressed
LOC_Os12g06920	-3.99687	down-regulated	-4.91542	down-regulated	-5.24648	down-regulated	-7.11246	down-regulated	-2.24083	down-regulated	-3.46788	down-regulated	NBS-LRR disease resistance protein, putative, expressed
LOC_Os07g08000	NA	unchanged	-1.64835	down-regulated	NA	unchanged	NA	unchanged	NA	unchanged	NA	unchanged	expressed protein
LOC_Os12g09190	-11.3931	down-regulated	-10.2226	down-regulated	-9.28167	down-regulated	-9.4599	down-regulated	-11.3091	down-regulated	-11.1509	down-regulated	expressed protein
LOC_Os11g05935	1.08884	up-regulated	NA	unchanged	NA	unchanged	NA	unchanged	NA	unchanged	NA	unchanged	mucin, putative, expressed
LOC_Os08g34580	NA	unchanged	NA	unchanged	NA	unchanged	-1.41445	down-regulated	NA	unchanged	NA	unchanged	trehalose-6-phosphate synthase, putative, expressed
LOC_Os09g07614	NA	unchanged	1.76806	up-regulated	NA	unchanged	NA	unchanged	NA	unchanged	NA	unchanged	expressed protein
LOC_Os06g30430	NA	unchanged	NA	unchanged	NA	unchanged	4.57997	up-regulated	NA	unchanged	-1.22725	down-regulated	disease resistance protein RPM1, putative, expressed
LOC_Os05g07820	NA	unchanged	NA	unchanged	NA	unchanged	1.46296	up-regulated	NA	unchanged	NA	unchanged	leucine-rich repeat receptor protein kinase EXS precursor, putative, expressed
LOC_Os01g43650	NA	unchanged	NA	unchanged	NA	unchanged	-1.13967	down-regulated	NA	unchanged	NA	unchanged	WRKY11, expressed
LOC_Os01g20204	NA	unchanged	NA	unchanged	NA	unchanged	-2.85463	down-regulated	-1.96482	down-regulated	NA	unchanged	expressed protein
LOC_Os03g06200	NA	unchanged	1.16617	up-regulated	NA	unchanged	NA	unchanged	NA	unchanged	NA	unchanged	aminotransferase, putative, expressed
LOC_Os06g47850	NA	unchanged	-1.9242	down-regulated	-1.13012	down-regulated	NA	unchanged	NA	unchanged	NA	unchanged	zinc finger family protein, putative, expressed
LOC_Os04g01660	NA	unchanged	NA	unchanged	NA	unchanged	2.68463	up-regulated	NA	unchanged	NA	unchanged	erythronate-4-phosphate dehydrogenase domain containing protein, expressed
LOC_Os12g42900	1.06992	up-regulated	NA	unchanged	1.43233	up-regulated	NA	unchanged	NA	unchanged	NA	unchanged	lysine-rich arabinogalactan protein 19 precursor, putative, expressed
LOC_Os11g05280	NA	unchanged	NA	unchanged	1.09046	up-regulated	1.18083	up-regulated	NA	unchanged	NA	unchanged	expressed protein
LOC_Os03g60760	NA	unchanged	NA	unchanged	NA	unchanged	NA	unchanged	-2.97344	down-regulated	NA	unchanged	expressed protein
LOC_Os06g18670	1.01811	up-regulated	-1.02991	down-regulated	NA	unchanged	1.91833	up-regulated	NA	unchanged	NA	unchanged	anthocyanidin 3-O-glucosyltransferase, putative, expressed
LOC_Os02g01830	NA	unchanged	1.11838	up-regulated	1.92203	up-regulated	NA	unchanged	NA	unchanged	NA	unchanged	expressed protein
LOC_Os04g48480	NA	unchanged	1.09086	up-regulated	NA	unchanged	NA	unchanged	NA	unchanged	NA	unchanged	exostosin family domain containing protein, expressed
LOC_Os09g38800	1.14433	up-regulated	-1.33938	down-regulated	NA	unchanged	-3.45552	down-regulated	NA	unchanged	NA	unchanged	OsWAK88 - OsWAK pseudogene, expressed
LOC_Os01g72020	NA	unchanged	NA	unchanged	NA	unchanged	1.54478	up-regulated	NA	unchanged	NA	unchanged	BTBA3 - Bric-a-Brac,Tramtrack, Broad Complex BTB domain with Ankyrin repeat region, expressed
LOC_Os12g13270	-5.87959	down-regulated	-5.60103	down-regulated	-8.4121	down-regulated	-5.88872	down-regulated	-6.15436	down-regulated	-6.2241	down-regulated	expressed protein
LOC_Os09g21180	NA	unchanged	NA	unchanged	1.55722	up-regulated	NA	unchanged	NA	unchanged	NA	unchanged	homeobox associated leucine zipper, putative, expressed
LOC_Os12g13670	NA	unchanged	-1.25657	down-regulated	NA	unchanged	NA	unchanged	NA	unchanged	NA	unchanged	expressed protein
LOC_Os07g46920	-2.30955	down-regulated	1.44947	up-regulated	2.74603	up-regulated	NA	unchanged	-1.75222	down-regulated	NA	unchanged	sex determination protein tasselseed-2, putative, expressed
LOC_Os09g32880	NA	unchanged	3.21656	up-regulated	NA	unchanged	-5.23501	down-regulated	NA	unchanged	NA	unchanged	retrotransposon protein, putative, unclassified, expressed
LOC_Os10g33930	NA	unchanged	NA	unchanged	NA	unchanged	-1.07939	down-regulated	NA	unchanged	NA	unchanged	DUF1336 domain containing protein, expressed
LOC_Os07g34280	NA	unchanged	NA	unchanged	3.77113	up-regulated	-4.06252	down-regulated	-1.02725	down-regulated	NA	unchanged	CXE carboxylesterase, putative, expressed
LOC_Os03g60639	-1.07178	down-regulated	NA	unchanged	-1.55106	down-regulated	-2.38281	down-regulated	NA	unchanged	NA	unchanged	expressed protein
LOC_Os10g37260	NA	unchanged	1.24642	up-regulated	NA	unchanged	NA	unchanged	NA	unchanged	NA	unchanged	fringe-related protein, putative, expressed
LOC_Os11g47630	1.63662	up-regulated	NA	unchanged	NA	unchanged	-1.46172	down-regulated	-3.27757	down-regulated	-1.64168	down-regulated	ZOS11-10 - C2H2 zinc finger protein, expressed
LOC_Os05g34130	NA	unchanged	1.65759	up-regulated	NA	unchanged	NA	unchanged	NA	unchanged	NA	unchanged	expressed protein
LOC_Os12g11830	5.32253	up-regulated	3.34912	up-regulated	2.77015	up-regulated	3.58151	up-regulated	5.25864	up-regulated	5.29285	up-regulated	expressed protein
LOC_Os05g05100	NA	unchanged	NA	unchanged	NA	unchanged	-2.74471	down-regulated	-2.26453	down-regulated	-1.31213	down-regulated	expressed protein
LOC_Os12g03110	NA	unchanged	-1.33341	down-regulated	NA	unchanged	NA	unchanged	-1.61543	down-regulated	NA	unchanged	ZF-HD protein dimerisation region containing protein, expressed
LOC_Os05g43860	1.38065	up-regulated	NA	unchanged	NA	unchanged	1.76983	up-regulated	NA	unchanged	NA	unchanged	expressed protein
LOC_Os02g05830	NA	unchanged	NA	unchanged	NA	unchanged	1.63933	up-regulated	NA	unchanged	NA	unchanged	ribulose bisphosphate carboxylase small chain, chloroplast precursor, putative, expressed
LOC_Os12g38270	NA	unchanged	-1.4513	down-regulated	NA	unchanged	-1.06047	down-regulated	NA	unchanged	NA	unchanged	metallothionein, putative, expressed
LOC_Os01g07640	NA	unchanged	NA	unchanged	NA	unchanged	1.58876	up-regulated	NA	unchanged	NA	unchanged	ankyrin, putative, expressed
LOC_Os02g45590	NA	unchanged	NA	unchanged	NA	unchanged	1.09152	up-regulated	NA	unchanged	NA	unchanged	PPR repeat domain containing protein, putative, expressed
LOC_Os01g11350	NA	unchanged	2.05269	up-regulated	1.42076	up-regulated	NA	unchanged	NA	unchanged	NA	unchanged	bZIP transcription factor domain containing protein, expressed
LOC_Os06g04195	NA	unchanged	NA	unchanged	NA	unchanged	1.67723	up-regulated	NA	unchanged	NA	unchanged	expressed protein
LOC_Os06g49060	NA	unchanged	1.65893	up-regulated	NA	unchanged	NA	unchanged	NA	unchanged	NA	unchanged	ternary complex factor MIP1, putative, expressed
LOC_Os06g02630	1.59256	up-regulated	1.10221	up-regulated	1.10034	up-regulated	NA	unchanged	NA	unchanged	NA	unchanged	retrotransposon protein, putative, Ty3-gypsy subclass, expressed
LOC_Os03g22200	NA	unchanged	NA	unchanged	1.53468	up-regulated	-1.00524	down-regulated	NA	unchanged	NA	unchanged	nodulin MtN3 family protein, putative, expressed
LOC_Os01g65700	NA	unchanged	NA	unchanged	NA	unchanged	-1.08226	down-regulated	-3.9242	down-regulated	NA	unchanged	expressed protein
LOC_Os07g42650	NA	unchanged	-1.09363	down-regulated	NA	unchanged	NA	unchanged	NA	unchanged	NA	unchanged	expressed protein
LOC_Os03g02040	NA	unchanged	-1.54147	down-regulated	NA	unchanged	NA	unchanged	NA	unchanged	NA	unchanged	remorin, putative, expressed
LOC_Os10g42210	-1.22025	down-regulated	-2.4009	down-regulated	-1.95793	down-regulated	-1.96266	down-regulated	NA	unchanged	-2.47535	down-regulated	enoyl-CoA-hydratase, putative, expressed
LOC_Os03g04950	NA	unchanged	2.04714	up-regulated	NA	unchanged	1.26907	up-regulated	NA	unchanged	NA	unchanged	OsSub26 - Putative Subtilisin homologue, expressed
LOC_Os02g14500	-5.85962	down-regulated	-5.42676	down-regulated	-8.91742	down-regulated	-7.58415	down-regulated	-10.0084	down-regulated	-10.0601	down-regulated	expressed protein
LOC_Os09g27220	NA	unchanged	NA	unchanged	NA	unchanged	2.3821	up-regulated	NA	unchanged	NA	unchanged	ATBRXL3/BRX-LIKE3, putative, expressed
LOC_Os02g54890	NA	unchanged	1.04731	up-regulated	NA	unchanged	NA	unchanged	NA	unchanged	NA	unchanged	UDP-glucuronate 4-epimerase, putative, expressed
LOC_Os02g18090	NA	unchanged	1.19248	up-regulated	NA	unchanged	NA	unchanged	NA	unchanged	NA	unchanged	expressed protein
LOC_Os12g19580	-5.39258	down-regulated	1.87448	up-regulated	-3.34373	down-regulated	-2.76406	down-regulated	-6.89506	down-regulated	-6.1607	down-regulated	photosynthetic reaction center protein, putative, expressed
LOC_Os12g03430	-1.18007	down-regulated	NA	unchanged	NA	unchanged	1.25442	up-regulated	NA	unchanged	-1.90977	down-regulated	Mpv17 / PMP22 family domain containing protein, expressed
LOC_Os05g48950	NA	unchanged	1.19092	up-regulated	1.29136	up-regulated	1.24826	up-regulated	NA	unchanged	NA	unchanged	expressed protein
LOC_Os12g23040	2.36434	up-regulated	2.94256	up-regulated	3.52795	up-regulated	3.93309	up-regulated	2.45877	up-regulated	2.57427	up-regulated	transposon protein, putative, Mutator sub-class, expressed
LOC_Os06g37300	NA	unchanged	NA	unchanged	NA	unchanged	-3.37469	down-regulated	-1.22568	down-regulated	NA	unchanged	cytochrome P450, putative, expressed
LOC_Os06g39230	NA	unchanged	NA	unchanged	NA	unchanged	1.41934	up-regulated	NA	unchanged	NA	unchanged	aldehyde dehydrogenase, putative, expressed
LOC_Os03g05880	NA	unchanged	-1.33324	down-regulated	-1.01931	down-regulated	NA	unchanged	-2.33978	down-regulated	-4.26541	down-regulated	monooxygenase, putative, expressed
LOC_Os04g47890	NA	unchanged	1.06232	up-regulated	NA	unchanged	NA	unchanged	NA	unchanged	NA	unchanged	MYB family transcription factor, putative, expressed
LOC_Os03g64150	NA	unchanged	NA	unchanged	NA	unchanged	1.95207	up-regulated	NA	unchanged	-1.06795	down-regulated	MATE efflux family protein, putative, expressed
LOC_Os02g12730	NA	unchanged	NA	unchanged	NA	unchanged	1.03244	up-regulated	NA	unchanged	NA	unchanged	beta-galactosidase precursor, putative, expressed
LOC_Os12g38300	1.03093	up-regulated	-3.58691	down-regulated	-1.04813	down-regulated	NA	unchanged	1.97746	up-regulated	-1.90094	down-regulated	metallothionein, putative, expressed
LOC_Os09g31031	NA	unchanged	1.50657	up-regulated	-1.76706	down-regulated	NA	unchanged	NA	unchanged	NA	unchanged	ubiquitin family protein, putative, expressed
LOC_Os05g44600	1.14559	up-regulated	1.83426	up-regulated	NA	unchanged	NA	unchanged	-1.12666	down-regulated	NA	unchanged	pectinesterase, putative, expressed
LOC_Os12g40900	NA	unchanged	NA	unchanged	NA	unchanged	1.05541	up-regulated	NA	unchanged	NA	unchanged	OsIAA31 - Auxin-responsive Aux/IAA gene family member, expressed
LOC_Os10g37350	1.22449	up-regulated	NA	unchanged	NA	unchanged	NA	unchanged	NA	unchanged	NA	unchanged	expressed protein
LOC_Os05g42110	1.17949	up-regulated	1.35738	up-regulated	NA	unchanged	NA	unchanged	-1.02682	down-regulated	NA	unchanged	allyl alcohol dehydrogenase, putative, expressed
LOC_Os03g63280	NA	unchanged	NA	unchanged	NA	unchanged	1.71856	up-regulated	NA	unchanged	NA	unchanged	regulatory protein, putative, expressed
LOC_Os03g01320	NA	unchanged	NA	unchanged	NA	unchanged	1.00001	up-regulated	NA	unchanged	1.35499	up-regulated	LTPL116 - Protease inhibitor/seed storage/LTP family protein precursor, expressed
LOC_Os04g32370	NA	unchanged	NA	unchanged	NA	unchanged	-1.04728	down-regulated	NA	unchanged	NA	unchanged	hydroxyproline-rich glycoprotein family protein, putative, expressed
LOC_Os02g39060	NA	unchanged	NA	unchanged	NA	unchanged	1.39113	up-regulated	NA	unchanged	NA	unchanged	RNA recognition motif containing protein, putative, expressed
LOC_Os03g44650	NA	unchanged	1.87722	up-regulated	NA	unchanged	NA	unchanged	NA	unchanged	NA	unchanged	glutaredoxin, putative, expressed
LOC_Os06g12820	NA	unchanged	NA	unchanged	NA	unchanged	1.54189	up-regulated	NA	unchanged	NA	unchanged	proteins of unknown function domain containing protein, expressed
LOC_Os06g05510	NA	unchanged	NA	unchanged	NA	unchanged	-1.58758	down-regulated	-1.03666	down-regulated	NA	unchanged	expressed protein
LOC_Os11g02020	NA	unchanged	NA	unchanged	NA	unchanged	1.1731	up-regulated	NA	unchanged	NA	unchanged	retrotransposon protein, putative, Ty3-gypsy subclass, expressed
LOC_Os05g47660	NA	unchanged	NA	unchanged	NA	unchanged	-1.28533	down-regulated	NA	unchanged	NA	unchanged	lipid phosphatase protein, putative, expressed
LOC_Os03g61150	NA	unchanged	NA	unchanged	1.10913	up-regulated	-1.55089	down-regulated	NA	unchanged	NA	unchanged	expressed protein
LOC_Os06g12320	NA	unchanged	1.30749	up-regulated	NA	unchanged	NA	unchanged	NA	unchanged	-2.34638	down-regulated	transmembrane amino acid transporter protein, putative, expressed
LOC_Os11g29360	NA	unchanged	NA	unchanged	NA	unchanged	2.20297	up-regulated	NA	unchanged	NA	unchanged	pentatricopeptide, putative, expressed
LOC_Os02g07850	NA	unchanged	NA	unchanged	NA	unchanged	1.65848	up-regulated	NA	unchanged	NA	unchanged	DUF630/DUF632 domains containing protein, putative, expressed
LOC_Os09g30360	NA	unchanged	NA	unchanged	NA	unchanged	1.48756	up-regulated	NA	unchanged	NA	unchanged	caffeoyl-CoA O-methyltransferase, putative, expressed
LOC_Os06g22340	NA	unchanged	NA	unchanged	NA	unchanged	1.12827	up-regulated	NA	unchanged	NA	unchanged	cytochrome P450, putative, expressed
LOC_Os10g42730	8.79495	up-regulated	8.33697	up-regulated	8.21206	up-regulated	7.88606	up-regulated	7.924	up-regulated	9.76114	up-regulated	expressed protein
LOC_Os11g05370	NA	unchanged	1.04544	up-regulated	NA	unchanged	NA	unchanged	NA	unchanged	NA	unchanged	60S ribosomal protein L26-1, putative, expressed
LOC_Os12g07440	-2.25652	down-regulated	-5.48183	down-regulated	-2.59271	down-regulated	-4.43054	down-regulated	-3.01616	down-regulated	-4.78944	down-regulated	expressed protein
LOC_Os08g41290	NA	unchanged	NA	unchanged	1.5223	up-regulated	NA	unchanged	-1.2103	down-regulated	NA	unchanged	AIR12, putative, expressed
LOC_Os05g38500	1.06671	up-regulated	2.00648	up-regulated	1.37299	up-regulated	1.20012	up-regulated	NA	unchanged	NA	unchanged	fasciclin-like arabinogalactan protein, putative, expressed
LOC_Os09g13440	-1.25238	down-regulated	NA	unchanged	-2.36169	down-regulated	-1.728	down-regulated	-1.43154	down-regulated	NA	unchanged	expressed protein
LOC_Os07g37850	1.22536	up-regulated	1.89228	up-regulated	1.56706	up-regulated	1.70338	up-regulated	-1.24088	down-regulated	NA	unchanged	expressed protein
LOC_Os01g61310	NA	unchanged	1.20612	up-regulated	1.31773	up-regulated	1.29681	up-regulated	NA	unchanged	NA	unchanged	DUF640 domain containing protein, putative, expressed
LOC_Os01g39050	NA	unchanged	NA	unchanged	NA	unchanged	1.38412	up-regulated	NA	unchanged	-1.17918	down-regulated	retrotransposon protein, putative, unclassified, expressed
LOC_Os03g44642	1.31982	up-regulated	2.28943	up-regulated	NA	unchanged	NA	unchanged	NA	unchanged	NA	unchanged	zinc finger, C3HC4 type domain containing protein, expressed
LOC_Os04g08280	1.27067	up-regulated	NA	unchanged	NA	unchanged	2.07155	up-regulated	-1.3262	down-regulated	NA	unchanged	retrotransposon protein, putative, Ty3-gypsy subclass, expressed
LOC_Os03g14370	1.09864	up-regulated	NA	unchanged	NA	unchanged	NA	unchanged	NA	unchanged	NA	unchanged	ACT domain containing protein, expressed
LOC_Os01g50420	2.49109	up-regulated	NA	unchanged	NA	unchanged	-2.59308	down-regulated	-1.26512	down-regulated	NA	unchanged	STE_MEKK_ste11_MAP3K.7 - STE kinases include homologs to sterile 7, sterile 11 and sterile 20 from yeast, expressed
LOC_Os06g36390	NA	unchanged	NA	unchanged	NA	unchanged	-1.79495	down-regulated	NA	unchanged	NA	unchanged	expressed protein
LOC_Os06g15370	NA	unchanged	NA	unchanged	1.05153	up-regulated	NA	unchanged	NA	unchanged	NA	unchanged	peptide transporter PTR2, putative, expressed
LOC_Os12g43664	NA	unchanged	1.29858	up-regulated	NA	unchanged	NA	unchanged	NA	unchanged	NA	unchanged	FGGY family of carbohydrate kinases, putative, expressed
LOC_Os10g20610	-3.36927	down-regulated	-4.99373	down-regulated	3.19047	up-regulated	NA	unchanged	2.79098	up-regulated	1.37016	up-regulated	laccase-15 precursor, putative, expressed
LOC_Os11g42450	NA	unchanged	NA	unchanged	NA	unchanged	1.84032	up-regulated	NA	unchanged	NA	unchanged	leucine-rich repeat family protein, putative, expressed
LOC_Os09g29460	NA	unchanged	NA	unchanged	NA	unchanged	NA	unchanged	NA	unchanged	-1.02409	down-regulated	homeobox associated leucine zipper, putative, expressed
LOC_Os06g41840	NA	unchanged	-1.32151	down-regulated	NA	unchanged	-1.12636	down-regulated	NA	unchanged	NA	unchanged	reductase, putative, expressed
LOC_Os03g20560	NA	unchanged	1.12699	up-regulated	NA	unchanged	NA	unchanged	NA	unchanged	NA	unchanged	biotin--protein ligase, putative, expressed
LOC_Os12g34290	-6.66325	down-regulated	-6.17675	down-regulated	-7.45378	down-regulated	-6.27177	down-regulated	NA	unchanged	-6.99506	down-regulated	OsFBX453 - F-box domain containing protein, expressed
LOC_Os07g37156	NA	unchanged	1.1949	up-regulated	NA	unchanged	1.66339	up-regulated	-1.55427	down-regulated	NA	unchanged	expressed protein
LOC_Os02g56990	NA	unchanged	1.02189	up-regulated	NA	unchanged	NA	unchanged	NA	unchanged	NA	unchanged	ribosomal protein L37, putative, expressed
LOC_Os09g09490	NA	unchanged	NA	unchanged	NA	unchanged	-1.43727	down-regulated	NA	unchanged	NA	unchanged	disease resistance protein RPM1, putative, expressed
LOC_Os03g13690	NA	unchanged	NA	unchanged	1.02231	up-regulated	NA	unchanged	NA	unchanged	NA	unchanged	expressed protein
LOC_Os05g08890	NA	unchanged	NA	unchanged	NA	unchanged	-1.23494	down-regulated	NA	unchanged	NA	unchanged	transposable element protein, putative, containing Pfam profile: PF03108, MuDR, expressed
LOC_Os08g25380	NA	unchanged	-1.44621	down-regulated	NA	unchanged	NA	unchanged	-1.22941	down-regulated	-1.32454	down-regulated	serine/threonine-protein kinase BRI1-like 1 precursor, putative, expressed
LOC_Os05g35410	NA	unchanged	NA	unchanged	NA	unchanged	1.41372	up-regulated	NA	unchanged	NA	unchanged	potassium channel AKT2/3, putative, expressed
LOC_Os02g32420	1.01477	up-regulated	1.27289	up-regulated	NA	unchanged	NA	unchanged	-1.11056	down-regulated	NA	unchanged	protein binding protein, putative, expressed
LOC_Os10g34730	NA	unchanged	NA	unchanged	NA	unchanged	-1.1756	down-regulated	NA	unchanged	NA	unchanged	GEM, putative, expressed
LOC_Os07g42590	1.0783	up-regulated	NA	unchanged	NA	unchanged	NA	unchanged	-1.18518	down-regulated	NA	unchanged	OsFBX258 - F-box domain containing protein, expressed
LOC_Os11g32870	NA	unchanged	NA	unchanged	NA	unchanged	-1.10683	down-regulated	NA	unchanged	NA	unchanged	expressed protein
LOC_Os08g30020	NA	unchanged	-1.87853	down-regulated	NA	unchanged	-2.18045	down-regulated	NA	unchanged	NA	unchanged	membrane protein, putative, expressed
LOC_Os01g73490	NA	unchanged	1.12649	up-regulated	NA	unchanged	1.67627	up-regulated	NA	unchanged	NA	unchanged	expressed protein
LOC_Os06g10300	NA	unchanged	1.4709	up-regulated	NA	unchanged	-1.44263	down-regulated	NA	unchanged	NA	unchanged	OsFBL29 - F-box domain and LRR containing protein, expressed
LOC_Os03g33090	NA	unchanged	1.46947	up-regulated	1.15439	up-regulated	1.15831	up-regulated	-1.0618	down-regulated	1.0455	up-regulated	DUF260 domain containing protein, putative, expressed
LOC_Os03g55530	NA	unchanged	1.14925	up-regulated	NA	unchanged	1.25404	up-regulated	NA	unchanged	-1.00132	down-regulated	HLS, putative, expressed
LOC_Os01g57710	NA	unchanged	NA	unchanged	NA	unchanged	-1.15872	down-regulated	NA	unchanged	NA	unchanged	membrane protein, putative, expressed
LOC_Os01g50100	NA	unchanged	NA	unchanged	NA	unchanged	-2.16275	down-regulated	NA	unchanged	NA	unchanged	ABC transporter, ATP-binding protein, putative, expressed
LOC_Os12g07020	NA	unchanged	1.17252	up-regulated	NA	unchanged	1.08166	up-regulated	1.03575	up-regulated	NA	unchanged	5-formyltetrahydrofolate cyclo-ligase, putative, expressed
LOC_Os03g09900	NA	unchanged	NA	unchanged	NA	unchanged	-1.28205	down-regulated	NA	unchanged	NA	unchanged	membrane protein, putative, expressed
LOC_Os01g29230	NA	unchanged	-1.17156	down-regulated	NA	unchanged	NA	unchanged	NA	unchanged	NA	unchanged	expressed protein
LOC_Os02g50730	1.19115	up-regulated	NA	unchanged	NA	unchanged	-1.91006	down-regulated	-1.56172	down-regulated	NA	unchanged	metalloendoproteinase 1 precursor, putative, expressed
LOC_Os02g44880	1.22102	up-regulated	NA	unchanged	NA	unchanged	NA	unchanged	-1.82802	down-regulated	NA	unchanged	expressed protein
LOC_Os07g08410	NA	unchanged	NA	unchanged	NA	unchanged	1.04146	up-regulated	NA	unchanged	NA	unchanged	expressed protein
LOC_Os12g36890	NA	unchanged	1.54656	up-regulated	NA	unchanged	NA	unchanged	NA	unchanged	NA	unchanged	CSLD4 - cellulose synthase-like family D, expressed
LOC_Os03g48904	5.89921	up-regulated	3.13712	up-regulated	NA	unchanged	3.70891	up-regulated	1.59076	up-regulated	3.22982	up-regulated	expressed protein
LOC_Os12g43780	NA	unchanged	1.09166	up-regulated	NA	unchanged	1.40157	up-regulated	NA	unchanged	NA	unchanged	expressed protein
LOC_Os02g45850	NA	unchanged	1.04236	up-regulated	1.08366	up-regulated	NA	unchanged	NA	unchanged	NA	unchanged	B3 DNA binding domain containing protein, expressed
LOC_Os02g07750	NA	unchanged	NA	unchanged	NA	unchanged	-1.29768	down-regulated	NA	unchanged	NA	unchanged	cell cycle control protein, putative, expressed
LOC_Os10g40990	NA	unchanged	-1.41879	down-regulated	NA	unchanged	NA	unchanged	NA	unchanged	NA	unchanged	flavonol synthase/flavanone 3-hydroxylase, putative, expressed
LOC_Os12g03700	NA	unchanged	2.17404	up-regulated	NA	unchanged	NA	unchanged	NA	unchanged	NA	unchanged	expressed protein
LOC_Os02g19640	NA	unchanged	NA	unchanged	NA	unchanged	1.58316	up-regulated	-1.06742	down-regulated	NA	unchanged	IQ calmodulin-binding motif family protein, putative, expressed
LOC_Os02g43660	NA	unchanged	NA	unchanged	NA	unchanged	1.45462	up-regulated	NA	unchanged	1.18217	up-regulated	plastocyanin-like domain containing protein, putative, expressed
LOC_Os07g39860	NA	unchanged	NA	unchanged	NA	unchanged	-2.42013	down-regulated	NA	unchanged	NA	unchanged	expressed protein
LOC_Os04g44500	NA	unchanged	NA	unchanged	NA	unchanged	-1.50306	down-regulated	NA	unchanged	NA	unchanged	GEM, putative, expressed
LOC_Os02g13800	NA	unchanged	1.0044	up-regulated	1.36501	up-regulated	1.15187	up-regulated	NA	unchanged	NA	unchanged	HSF-type DNA-binding domain containing protein, expressed
LOC_Os05g03160	1.17965	up-regulated	-5.10208	down-regulated	NA	unchanged	4.57875	up-regulated	-1.78316	down-regulated	NA	unchanged	DUF260 domain containing protein, putative, expressed
LOC_Os11g26920	NA	unchanged	-1.44133	down-regulated	NA	unchanged	2.36578	up-regulated	NA	unchanged	NA	unchanged	transposon protein, putative, Mariner sub-class, expressed
LOC_Os12g17130	-7.85929	down-regulated	-6.14952	down-regulated	-7.62493	down-regulated	-7.40503	down-regulated	-8.29046	down-regulated	-7.48491	down-regulated	expressed protein
LOC_Os06g23380	NA	unchanged	2.3796	up-regulated	NA	unchanged	1.59307	up-regulated	NA	unchanged	NA	unchanged	IQ calmodulin-binding motif family protein, putative, expressed
LOC_Os05g18730	NA	unchanged	NA	unchanged	NA	unchanged	-1.43078	down-regulated	NA	unchanged	NA	unchanged	generative cell specific-1, putative, expressed
LOC_Os03g37470	NA	unchanged	NA	unchanged	NA	unchanged	NA	unchanged	NA	unchanged	-1.81214	down-regulated	MATE efflux family protein, putative, expressed
LOC_Os08g33479	NA	unchanged	NA	unchanged	NA	unchanged	1.83447	up-regulated	NA	unchanged	NA	unchanged	expressed protein
LOC_Os11g37210	NA	unchanged	NA	unchanged	NA	unchanged	-2.46419	down-regulated	-1.59167	down-regulated	-1.03644	down-regulated	MTN26L5 - MtN26 family protein precursor, expressed
LOC_Os05g20350	4.09428	up-regulated	NA	unchanged	1.67383	up-regulated	2.71374	up-regulated	3.27134	up-regulated	3.45111	up-regulated	expressed protein
LOC_Os01g43140	1.10798	up-regulated	NA	unchanged	NA	unchanged	1.02197	up-regulated	-1.15602	down-regulated	NA	unchanged	lipase, putative, expressed
LOC_Os12g04010	NA	unchanged	-1.16767	down-regulated	NA	unchanged	NA	unchanged	NA	unchanged	NA	unchanged	M-phase phosphoprotein 10, putative, expressed
LOC_Os02g47660	NA	unchanged	NA	unchanged	NA	unchanged	-1.32923	down-regulated	NA	unchanged	NA	unchanged	basic helix-loop-helix, putative, expressed
LOC_Os10g07450	NA	unchanged	1.86136	up-regulated	1.28547	up-regulated	NA	unchanged	-1.23005	down-regulated	NA	unchanged	expressed protein
LOC_Os04g32470	NA	unchanged	1.28922	up-regulated	NA	unchanged	NA	unchanged	NA	unchanged	NA	unchanged	expressed protein
LOC_Os06g18000	NA	unchanged	NA	unchanged	NA	unchanged	NA	unchanged	-1.18132	down-regulated	-1.67193	down-regulated	protein kinase domain containing protein, expressed
LOC_Os10g39830	NA	unchanged	NA	unchanged	NA	unchanged	2.12925	up-regulated	NA	unchanged	NA	unchanged	expressed protein
LOC_Os03g56440	NA	unchanged	NA	unchanged	NA	unchanged	-3.64864	down-regulated	NA	unchanged	NA	unchanged	OsFBX110 - F-box domain containing protein, expressed
LOC_Os10g34000	NA	unchanged	NA	unchanged	4.2176	up-regulated	1.70155	up-regulated	NA	unchanged	1.41487	up-regulated	aquaporin protein, putative, expressed
LOC_Os12g32814	-2.26263	down-regulated	-1.80313	down-regulated	-2.41201	down-regulated	NA	unchanged	NA	unchanged	-1.24108	down-regulated	pleiotropic drug resistance protein 3, putative, expressed
LOC_Os01g66590	NA	unchanged	1.39082	up-regulated	1.09289	up-regulated	NA	unchanged	NA	unchanged	NA	unchanged	DUF260 domain containing protein, putative, expressed
LOC_Os03g57010	NA	unchanged	NA	unchanged	NA	unchanged	4.31905	up-regulated	-1.57949	down-regulated	NA	unchanged	expressed protein
LOC_Os04g42620	NA	unchanged	NA	unchanged	NA	unchanged	1.38144	up-regulated	NA	unchanged	NA	unchanged	uncharacterized protein At4g06744 precursor, putative, expressed
LOC_Os12g16200	-1.40139	down-regulated	-4.36836	down-regulated	-4.78437	down-regulated	-2.84417	down-regulated	-1.0476	down-regulated	-1.30399	down-regulated	glutathione synthetase, chloroplast precursor, putative, expressed
LOC_Os03g64219	NA	unchanged	NA	unchanged	NA	unchanged	-1.0205	down-regulated	NA	unchanged	NA	unchanged	OTU-like cysteine protease family protein, putative, expressed
LOC_Os08g44550	NA	unchanged	NA	unchanged	-1.76892	down-regulated	NA	unchanged	NA	unchanged	NA	unchanged	expressed protein
LOC_Os01g02390	NA	unchanged	NA	unchanged	NA	unchanged	-1.20184	down-regulated	NA	unchanged	NA	unchanged	protein kinase domain containing protein, expressed
LOC_Os03g31880	NA	unchanged	1.09546	up-regulated	NA	unchanged	NA	unchanged	NA	unchanged	NA	unchanged	SHORT-ROOT, putative, expressed
LOC_Os01g51400	NA	unchanged	2.40952	up-regulated	1.06718	up-regulated	1.29841	up-regulated	NA	unchanged	NA	unchanged	Leucine Rich Repeat family protein, expressed
LOC_Os12g15450	-4.09767	down-regulated	-4.82469	down-regulated	-5.27587	down-regulated	-5.95532	down-regulated	-7.10369	down-regulated	-5.47794	down-regulated	expressed protein
LOC_Os01g48290	NA	unchanged	NA	unchanged	NA	unchanged	1.07238	up-regulated	-1.42313	down-regulated	NA	unchanged	dof zinc finger domain containing protein, putative, expressed
LOC_Os10g25400	NA	unchanged	NA	unchanged	2.54037	up-regulated	-1.15054	down-regulated	-2.04489	down-regulated	-1.14838	down-regulated	GDSL-like lipase/acylhydrolase, putative, expressed
LOC_Os12g35330	NA	unchanged	1.20851	up-regulated	2.81934	up-regulated	1.92929	up-regulated	NA	unchanged	1.94541	up-regulated	OsGrx_C12 - glutaredoxin subgroup III, expressed
LOC_Os01g52960	NA	unchanged	NA	unchanged	NA	unchanged	-3.45014	down-regulated	2.38105	up-regulated	1.81183	up-regulated	subtilisin N-terminal Region family protein, expressed
LOC_Os03g05980	NA	unchanged	1.21023	up-regulated	NA	unchanged	NA	unchanged	NA	unchanged	NA	unchanged	40S ribosomal protein S9-2, putative, expressed
LOC_Os01g55160	NA	unchanged	NA	unchanged	NA	unchanged	NA	unchanged	NA	unchanged	1.2271	up-regulated	expressed protein
LOC_Os11g04860	NA	unchanged	-1.43356	down-regulated	NA	unchanged	1.50814	up-regulated	NA	unchanged	NA	unchanged	anthocyanin 5-O-glucosyltransferase, putative, expressed
LOC_Os01g14020	NA	unchanged	NA	unchanged	NA	unchanged	-1.1514	down-regulated	NA	unchanged	NA	unchanged	expressed protein
LOC_Os01g54380	NA	unchanged	2.34201	up-regulated	1.02213	up-regulated	1.13163	up-regulated	NA	unchanged	NA	unchanged	PPR repeat domain containing protein, putative, expressed
LOC_Os01g47760	NA	unchanged	NA	unchanged	NA	unchanged	-1.15729	down-regulated	-1.53811	down-regulated	NA	unchanged	OsGrx_I1 - glutaredoxin subgroup III, expressed
LOC_Os03g13930	NA	unchanged	1.24592	up-regulated	NA	unchanged	NA	unchanged	NA	unchanged	NA	unchanged	OsSub28 - Putative Subtilisin homologue, expressed
LOC_Os07g42730	NA	unchanged	NA	unchanged	1.49157	up-regulated	NA	unchanged	NA	unchanged	NA	unchanged	EF hand family protein, expressed
LOC_Os01g28300	NA	unchanged	NA	unchanged	-1.18148	down-regulated	NA	unchanged	NA	unchanged	NA	unchanged	OsFBX7 - F-box domain containing protein, expressed
LOC_Os12g30824	NA	unchanged	-1.43117	down-regulated	5.18002	up-regulated	-3.07391	down-regulated	-1.26923	down-regulated	-1.44277	down-regulated	terpene synthase, putative, expressed
LOC_Os05g20020	NA	unchanged	2.00873	up-regulated	NA	unchanged	1.45568	up-regulated	NA	unchanged	NA	unchanged	polygalacturonase, putative, expressed
LOC_Os01g11940	1.0136	up-regulated	NA	unchanged	1.95352	up-regulated	-1.02981	down-regulated	-5.19129	down-regulated	NA	unchanged	osFTL1 FT-Like1 homologous to Flowering Locus T gene; contains Pfam profile PF01161: Phosphatidylethanolamine-binding protein, expressed
LOC_Os05g21180	NA	unchanged	NA	unchanged	NA	unchanged	-1.47827	down-regulated	NA	unchanged	NA	unchanged	phosphatidic acid phosphatase-related, putative, expressed
LOC_Os09g28690	NA	unchanged	1.73326	up-regulated	1.63762	up-regulated	1.09968	up-regulated	NA	unchanged	NA	unchanged	gibberellin receptor GID1L2, putative, expressed
LOC_Os03g22360	NA	unchanged	1.86297	up-regulated	1.19194	up-regulated	1.33645	up-regulated	NA	unchanged	NA	unchanged	expressed protein
LOC_Os09g08660	NA	unchanged	NA	unchanged	NA	unchanged	-1.564	down-regulated	NA	unchanged	NA	unchanged	4-nitrophenylphosphatase, putative, expressed
LOC_Os05g47580	NA	unchanged	NA	unchanged	NA	unchanged	-2.45875	down-regulated	-2.31912	down-regulated	NA	unchanged	expressed protein
LOC_Os06g46284	NA	unchanged	NA	unchanged	NA	unchanged	1.15233	up-regulated	NA	unchanged	NA	unchanged	glycosyl hydrolase, family 31, putative, expressed
LOC_Os06g50340	NA	unchanged	NA	unchanged	NA	unchanged	1.46434	up-regulated	NA	unchanged	NA	unchanged	receptor protein kinase CLAVATA1 precursor, putative, expressed
LOC_Os08g13060	NA	unchanged	1.45552	up-regulated	NA	unchanged	1.27934	up-regulated	NA	unchanged	NA	unchanged	MBTB22 - Bric-a-Brac, Tramtrack, Broad Complex BTB domain with Meprin and TRAF Homology MATH domain, expressed
LOC_Os03g50710	NA	unchanged	NA	unchanged	NA	unchanged	-2.84539	down-regulated	-2.58452	down-regulated	NA	unchanged	expressed protein
LOC_Os12g14059	9.96979	up-regulated	4.0754	up-regulated	2.39627	up-regulated	5.49478	up-regulated	9.83571	up-regulated	10.0591	up-regulated	expressed protein
LOC_Os08g37040	NA	unchanged	1.0485	up-regulated	1.00826	up-regulated	1.28012	up-regulated	NA	unchanged	NA	unchanged	gibberellin receptor GID1L2, putative, expressed
LOC_Os09g14670	NA	unchanged	NA	unchanged	1.30077	up-regulated	NA	unchanged	NA	unchanged	NA	unchanged	phosphoenolpyruvate carboxylase, putative, expressed
LOC_Os12g03210	NA	unchanged	-1.7946	down-regulated	-1.41072	down-regulated	-3.03979	down-regulated	NA	unchanged	NA	unchanged	transposon protein, putative, Mariner sub-class, expressed
LOC_Os06g04540	NA	unchanged	NA	unchanged	1.5643	up-regulated	1.56438	up-regulated	NA	unchanged	NA	unchanged	DNA binding protein, putative, expressed
LOC_Os04g43410	NA	unchanged	NA	unchanged	NA	unchanged	-1.23604	down-regulated	NA	unchanged	NA	unchanged	Os4bglu18 - monolignol beta-glucoside homologue, expressed
LOC_Os02g13780	NA	unchanged	-1.05874	down-regulated	-1.44751	down-regulated	-2.30098	down-regulated	NA	unchanged	-1.41498	down-regulated	receptor-like protein kinase 2 precursor, putative, expressed
LOC_Os09g37260	1.33318	up-regulated	1.06116	up-regulated	2.38573	up-regulated	NA	unchanged	NA	unchanged	NA	unchanged	expressed protein
LOC_Os12g10670	NA	unchanged	NA	unchanged	-1.29685	down-regulated	NA	unchanged	NA	unchanged	NA	unchanged	AAA-type ATPase family protein, putative, expressed
LOC_Os04g47080	NA	unchanged	NA	unchanged	NA	unchanged	6.57558	up-regulated	NA	unchanged	NA	unchanged	anthocyanin regulatory Lc protein, putative, expressed
LOC_Os11g30290	-1.32288	down-regulated	NA	unchanged	NA	unchanged	-1.07411	down-regulated	-4.17599	down-regulated	-2.86245	down-regulated	PHF5-like protein domain containing protein, expressed
LOC_Os07g48900	NA	unchanged	NA	unchanged	1.20337	up-regulated	-1.32962	down-regulated	NA	unchanged	NA	unchanged	expressed protein
LOC_Os01g36610	NA	unchanged	NA	unchanged	NA	unchanged	2.43559	up-regulated	NA	unchanged	NA	unchanged	expressed protein
LOC_Os01g52280	NA	unchanged	-1.06879	down-regulated	-1.58243	down-regulated	NA	unchanged	NA	unchanged	NA	unchanged	NB-ARC domain containing protein, expressed
LOC_Os12g14220	1.28579	up-regulated	2.90007	up-regulated	1.48419	up-regulated	2.08537	up-regulated	NA	unchanged	1.9556	up-regulated	expressed protein
LOC_Os07g40810	NA	unchanged	NA	unchanged	-1.8668	down-regulated	NA	unchanged	NA	unchanged	NA	unchanged	NBS-LRR type disease resistance protein, putative, expressed
LOC_Os03g51760	NA	unchanged	2.92987	up-regulated	1.59656	up-regulated	1.87861	up-regulated	NA	unchanged	NA	unchanged	OsFBX109 - F-box domain containing protein, expressed
LOC_Os02g18784	NA	unchanged	1.24708	up-regulated	NA	unchanged	NA	unchanged	NA	unchanged	NA	unchanged	expressed protein
LOC_Os05g09640	NA	unchanged	NA	unchanged	NA	unchanged	1.67219	up-regulated	NA	unchanged	NA	unchanged	uncharacterized protein At4g06744 precursor, putative, expressed
LOC_Os02g57810	4.56345	up-regulated	NA	unchanged	NA	unchanged	-2.6407	down-regulated	-1.13726	down-regulated	-3.48702	down-regulated	cytochrome P450, putative, expressed
LOC_Os01g52830	-2.81686	down-regulated	5.6054	up-regulated	2.78774	up-regulated	1.39653	up-regulated	NA	unchanged	1.17948	up-regulated	DUF1264 domain containing protein, putative, expressed
LOC_Os07g32660	NA	unchanged	1.10864	up-regulated	1.20022	up-regulated	1.21381	up-regulated	NA	unchanged	NA	unchanged	monocopper oxidase, putative, expressed
LOC_Os03g12236	NA	unchanged	NA	unchanged	NA	unchanged	1.11754	up-regulated	NA	unchanged	NA	unchanged	heat shock protein DnaJ, putative, expressed
LOC_Os01g14520	NA	unchanged	NA	unchanged	NA	unchanged	1.72302	up-regulated	NA	unchanged	NA	unchanged	C4-dicarboxylate transporter/malic acid transport protein domain containing protein, expressed
LOC_Os10g41330	2.14579	up-regulated	NA	unchanged	NA	unchanged	NA	unchanged	-1.66327	down-regulated	NA	unchanged	AP2 domain containing protein, expressed
LOC_Os10g02650	NA	unchanged	NA	unchanged	NA	unchanged	1.07226	up-regulated	NA	unchanged	NA	unchanged	PPR repeat containing protein, expressed
LOC_Os01g50910	NA	unchanged	1.64123	up-regulated	1.79181	up-regulated	1.64484	up-regulated	NA	unchanged	1.33447	up-regulated	late embryogenesis abundant protein, group 3, putative, expressed
LOC_Os09g28890	NA	unchanged	1.07252	up-regulated	NA	unchanged	1.087	up-regulated	NA	unchanged	NA	unchanged	transposon protein, putative, CACTA, En/Spm sub-class, expressed
LOC_Os12g40390	NA	unchanged	1.81535	up-regulated	1.2439	up-regulated	1.89223	up-regulated	NA	unchanged	NA	unchanged	expressed protein
LOC_Os12g40860	NA	unchanged	NA	unchanged	NA	unchanged	-1.8179	down-regulated	NA	unchanged	NA	unchanged	Leucine Rich Repeat family protein, expressed
LOC_Os10g38930	NA	unchanged	1.02598	up-regulated	NA	unchanged	NA	unchanged	NA	unchanged	NA	unchanged	shikimate/quinate 5-dehydrogenase, putative, expressed
LOC_Os06g39080	NA	unchanged	NA	unchanged	-1.2442	down-regulated	2.53903	up-regulated	NA	unchanged	-1.46897	down-regulated	UDP-glucoronosyl and UDP-glucosyl transferase domain containing protein, expressed
LOC_Os05g45370	-3.53933	down-regulated	-1.64962	down-regulated	NA	unchanged	NA	unchanged	-2.19172	down-regulated	-7.72201	down-regulated	cell cycle control protein, putative, expressed
LOC_Os02g11700	NA	unchanged	NA	unchanged	NA	unchanged	1.43305	up-regulated	NA	unchanged	-1.36847	down-regulated	cytokinin-O-glucosyltransferase 3, putative, expressed
LOC_Os09g16000	NA	unchanged	-2.14181	down-regulated	NA	unchanged	-1.62799	down-regulated	NA	unchanged	NA	unchanged	NBS-LRR disease resistance protein, putative, expressed
LOC_Os06g10650	NA	unchanged	NA	unchanged	NA	unchanged	-1.10628	down-regulated	NA	unchanged	NA	unchanged	tyrosine phosphatase family protein, putative, expressed
LOC_Os01g05660	NA	unchanged	NA	unchanged	NA	unchanged	-1.50641	down-regulated	NA	unchanged	NA	unchanged	expressed protein
LOC_Os03g13325	NA	unchanged	1.88399	up-regulated	1.12459	up-regulated	2.03032	up-regulated	NA	unchanged	NA	unchanged	ompA/MotB, putative, expressed
LOC_Os04g34910	1.08895	up-regulated	2.10861	up-regulated	3.00386	up-regulated	2.6771	up-regulated	NA	unchanged	NA	unchanged	expressed protein
LOC_Os01g70990	-1.17187	down-regulated	NA	unchanged	-1.04725	down-regulated	5.02817	up-regulated	NA	unchanged	-1.33757	down-regulated	OsGrx_C6 - glutaredoxin subgroup III, expressed
LOC_Os12g12880	NA	unchanged	NA	unchanged	1.38625	up-regulated	NA	unchanged	NA	unchanged	NA	unchanged	expressed protein
LOC_Os02g16630	NA	unchanged	NA	unchanged	NA	unchanged	-1.27381	down-regulated	NA	unchanged	NA	unchanged	tryptophan biosynthesis protein trpCF, putative, expressed
LOC_Os07g47750	NA	unchanged	NA	unchanged	NA	unchanged	1.92858	up-regulated	NA	unchanged	NA	unchanged	POEI49 - Pollen Ole e I allergen and extensin family protein precursor, expressed
LOC_Os03g47860	1.46963	up-regulated	1.28842	up-regulated	3.17434	up-regulated	-1.34058	down-regulated	1.34485	up-regulated	NA	unchanged	transferase family protein, putative, expressed
LOC_Os05g08940	3.71368	up-regulated	3.96606	up-regulated	2.72148	up-regulated	4.4088	up-regulated	5.27789	up-regulated	5.02103	up-regulated	transposon protein, putative, Mariner sub-class, expressed
LOC_Os03g08320	NA	unchanged	NA	unchanged	NA	unchanged	-2.37274	down-regulated	-1.77244	down-regulated	-1.14032	down-regulated	ZIM domain containing protein, putative, expressed
LOC_Os04g31670	NA	unchanged	1.78084	up-regulated	NA	unchanged	1.30735	up-regulated	NA	unchanged	NA	unchanged	expressed protein
LOC_Os04g24430	NA	unchanged	-2.18475	down-regulated	NA	unchanged	NA	unchanged	1.09804	up-regulated	NA	unchanged	sucrose synthase, putative, expressed
LOC_Os03g05930	NA	unchanged	-2.604	down-regulated	-1.43221	down-regulated	-4.40081	down-regulated	NA	unchanged	-2.72697	down-regulated	retrotransposon protein, putative, unclassified, expressed
LOC_Os12g06060	NA	unchanged	NA	unchanged	1.17372	up-regulated	1.31684	up-regulated	NA	unchanged	NA	unchanged	amino acid permease family protein, putative, expressed
LOC_Os07g42220	1.18786	up-regulated	1.02564	up-regulated	2.10092	up-regulated	NA	unchanged	-1.47827	down-regulated	NA	unchanged	expressed protein
LOC_Os01g43270	NA	unchanged	NA	unchanged	NA	unchanged	1.34002	up-regulated	NA	unchanged	NA	unchanged	hydroquinone glucosyltransferase, putative, expressed
LOC_Os03g57310	1.78829	up-regulated	NA	unchanged	NA	unchanged	NA	unchanged	-1.61298	down-regulated	NA	unchanged	syntaxin, putative, expressed
LOC_Os03g05620	NA	unchanged	NA	unchanged	NA	unchanged	NA	unchanged	-1.54227	down-regulated	-1.01838	down-regulated	inorganic phosphate transporter, putative, expressed
LOC_Os06g35700	NA	unchanged	-1.63392	down-regulated	1.47186	up-regulated	-2.54793	down-regulated	-1.72939	down-regulated	-2.34124	down-regulated	reticuline oxidase-like protein precursor, putative, expressed
LOC_Os02g45120	NA	unchanged	1.44633	up-regulated	NA	unchanged	NA	unchanged	NA	unchanged	NA	unchanged	expressed protein
LOC_Os05g34450	1.02082	up-regulated	1.31076	up-regulated	NA	unchanged	NA	unchanged	NA	unchanged	NA	unchanged	DUF260 domain containing protein, putative, expressed
LOC_Os10g38940	NA	unchanged	1.76173	up-regulated	2.31409	up-regulated	1.57155	up-regulated	NA	unchanged	NA	unchanged	fatty acid hydroxylase, putative, expressed
LOC_Os07g03770	-1.19553	down-regulated	NA	unchanged	NA	unchanged	1.21631	up-regulated	NA	unchanged	NA	unchanged	Homeobox domain containing protein, expressed
LOC_Os12g11690	3.92219	up-regulated	3.51072	up-regulated	4.90362	up-regulated	5.62296	up-regulated	7.51593	up-regulated	5.30726	up-regulated	expressed protein
LOC_Os08g38270	NA	unchanged	1.23378	up-regulated	NA	unchanged	1.78734	up-regulated	NA	unchanged	NA	unchanged	fasciclin domain containing protein, expressed
LOC_Os02g28470	1.03311	up-regulated	NA	unchanged	NA	unchanged	1.00375	up-regulated	NA	unchanged	NA	unchanged	transferase family protein, putative, expressed
LOC_Os05g43640	NA	unchanged	-2.09763	down-regulated	NA	unchanged	1.07268	up-regulated	-3.83264	down-regulated	NA	unchanged	retrotransposon, putative, centromere-specific, expressed
LOC_Os02g50990	NA	unchanged	-1.1233	down-regulated	NA	unchanged	NA	unchanged	NA	unchanged	NA	unchanged	RING-H2 finger protein ATL1Q, putative, expressed
LOC_Os03g55960	NA	unchanged	NA	unchanged	1.10369	up-regulated	-2.15222	down-regulated	NA	unchanged	NA	unchanged	EF hand family protein, putative, expressed
LOC_Os11g31640	NA	unchanged	NA	unchanged	NA	unchanged	-1.56446	down-regulated	NA	unchanged	NA	unchanged	serine palmitoyltransferase 2, putative, expressed
LOC_Os09g35780	2.02558	up-regulated	NA	unchanged	NA	unchanged	-2.74805	down-regulated	-1.26589	down-regulated	NA	unchanged	BAP2, putative, expressed
LOC_Os01g09880	NA	unchanged	NA	unchanged	NA	unchanged	1.33562	up-regulated	NA	unchanged	NA	unchanged	harpin-induced protein 1 domain containing protein, expressed
LOC_Os10g38160	NA	unchanged	NA	unchanged	NA	unchanged	-2.51826	down-regulated	NA	unchanged	NA	unchanged	glutathione S-transferase, putative, expressed
LOC_Os05g44400	NA	unchanged	1.739	up-regulated	1.01245	up-regulated	NA	unchanged	NA	unchanged	NA	unchanged	GATA zinc finger domain containing protein, expressed
LOC_Os08g34240	NA	unchanged	1.73159	up-regulated	NA	unchanged	NA	unchanged	NA	unchanged	NA	unchanged	CAMK_KIN1/SNF1/Nim1_like.33 - CAMK includes calcium/calmodulin depedent protein kinases, expressed
LOC_Os08g04540	NA	unchanged	-1.04086	down-regulated	1.53705	up-regulated	-3.00796	down-regulated	-1.6067	down-regulated	NA	unchanged	decarboxylase, putative, expressed
LOC_Os03g07400	NA	unchanged	NA	unchanged	NA	unchanged	-1.64592	down-regulated	NA	unchanged	NA	unchanged	expressed protein
LOC_Os08g03860	NA	unchanged	NA	unchanged	NA	unchanged	2.17687	up-regulated	NA	unchanged	NA	unchanged	expressed protein
LOC_Os05g31670	-1.12775	down-regulated	2.14493	up-regulated	1.80581	up-regulated	NA	unchanged	-1.76692	down-regulated	NA	unchanged	AWPM-19-like membrane family protein, putative, expressed
LOC_Os10g42999	-1.50452	down-regulated	NA	unchanged	NA	unchanged	-2.49904	down-regulated	NA	unchanged	-1.13051	down-regulated	retrotransposon protein, putative, Ty3-gypsy subclass, expressed
LOC_Os11g20500	1.32561	up-regulated	NA	unchanged	NA	unchanged	1.85615	up-regulated	NA	unchanged	-1.04215	down-regulated	latency associated nuclear antigen, putative, expressed
LOC_Os12g06380	NA	unchanged	NA	unchanged	-1.03731	down-regulated	NA	unchanged	NA	unchanged	NA	unchanged	transposon protein, putative, unclassified, expressed
LOC_Os08g09060	-1.79773	down-regulated	-2.96194	down-regulated	NA	unchanged	NA	unchanged	NA	unchanged	-1.04545	down-regulated	Cupin domain containing protein, expressed
LOC_Os11g07930	NA	unchanged	NA	unchanged	NA	unchanged	-2.51839	down-regulated	NA	unchanged	NA	unchanged	oxidoreductase, short chain dehydrogenase/reductase family domain containing family, expressed
LOC_Os06g43090	1.27741	up-regulated	NA	unchanged	NA	unchanged	NA	unchanged	-1.74495	down-regulated	NA	unchanged	MYB transcription factor TaMYB1, putative, expressed
LOC_Os04g45700	NA	unchanged	NA	unchanged	1.1663	up-regulated	-1.97228	down-regulated	-1.16458	down-regulated	NA	unchanged	COBRA, putative, expressed
LOC_Os08g38020	NA	unchanged	NA	unchanged	NA	unchanged	2.7793	up-regulated	NA	unchanged	NA	unchanged	bZIP transcription factor domain containing protein, expressed
LOC_Os09g20350	NA	unchanged	NA	unchanged	NA	unchanged	1.05653	up-regulated	NA	unchanged	NA	unchanged	ethylene-responsive transcription factor, putative, expressed
LOC_Os10g17100	NA	unchanged	NA	unchanged	NA	unchanged	2.58822	up-regulated	NA	unchanged	NA	unchanged	expressed protein
LOC_Os07g43250	NA	unchanged	3.55535	up-regulated	NA	unchanged	NA	unchanged	NA	unchanged	1.12499	up-regulated	SKP1-like protein 1B, putative, expressed
LOC_Os09g28210	NA	unchanged	NA	unchanged	NA	unchanged	NA	unchanged	NA	unchanged	1.92345	up-regulated	bHelix-loop-helix transcription factor, putative, expressed
LOC_Os06g21570	-1.40052	down-regulated	NA	unchanged	NA	unchanged	2.80741	up-regulated	NA	unchanged	NA	unchanged	Os6bglu24 - beta-glucosidase homologue, similar to G. max isohydroxyurate hydrolase, expressed
LOC_Os08g32970	NA	unchanged	NA	unchanged	1.11646	up-regulated	-1.64233	down-regulated	NA	unchanged	NA	unchanged	annexin, putative, expressed
LOC_Os09g38320	NA	unchanged	NA	unchanged	1.1246	up-regulated	NA	unchanged	NA	unchanged	-1.37226	down-regulated	phytoene synthase, chloroplast precursor, putative, expressed
LOC_Os08g31980	NA	unchanged	NA	unchanged	NA	unchanged	-1.09083	down-regulated	NA	unchanged	NA	unchanged	trehalose-6-phosphate synthase, putative, expressed
LOC_Os05g47510	NA	unchanged	1.60145	up-regulated	NA	unchanged	1.21577	up-regulated	NA	unchanged	NA	unchanged	pentatricopeptide, putative, expressed
LOC_Os01g15320	NA	unchanged	NA	unchanged	NA	unchanged	1.67224	up-regulated	NA	unchanged	NA	unchanged	RALFL9 - Rapid ALkalinization Factor RALF family protein precursor, expressed
LOC_Os10g02360	NA	unchanged	NA	unchanged	NA	unchanged	-1.90623	down-regulated	NA	unchanged	NA	unchanged	OsWAK98 - OsWAK receptor-like cytoplasmic kinase OsWAK-RLCK, expressed
LOC_Os01g12460	NA	unchanged	2.62848	up-regulated	NA	unchanged	NA	unchanged	NA	unchanged	NA	unchanged	expressed protein
LOC_Os04g34540	NA	unchanged	2.5097	up-regulated	NA	unchanged	1.87659	up-regulated	NA	unchanged	1.02337	up-regulated	expressed protein
LOC_Os09g25060	NA	unchanged	1.7962	up-regulated	1.44773	up-regulated	NA	unchanged	-2.35507	down-regulated	-2.2076	down-regulated	WRKY76, expressed
LOC_Os09g20330	1.64123	up-regulated	1.323	up-regulated	NA	unchanged	NA	unchanged	-2.43378	down-regulated	-5.38678	down-regulated	annexin, putative, expressed
LOC_Os03g08330	1.34836	up-regulated	NA	unchanged	1.30965	up-regulated	-1.8739	down-regulated	NA	unchanged	NA	unchanged	ZIM domain containing protein, putative, expressed
LOC_Os07g38290	NA	unchanged	1.39245	up-regulated	1.19037	up-regulated	1.01401	up-regulated	NA	unchanged	NA	unchanged	plastocyanin-like domain containing protein, putative, expressed
LOC_Os06g24230	-8.72301	down-regulated	-5.71118	down-regulated	-6.29062	down-regulated	-6.81646	down-regulated	-8.56044	down-regulated	-8.77817	down-regulated	transposon protein, putative, CACTA, En/Spm sub-class, expressed
LOC_Os04g50990	NA	unchanged	1.15248	up-regulated	NA	unchanged	NA	unchanged	NA	unchanged	NA	unchanged	L11 domain containing ribosomal protein, putative, expressed
LOC_Os07g17970	NA	unchanged	NA	unchanged	NA	unchanged	1.17282	up-regulated	NA	unchanged	NA	unchanged	AMP-binding domain containing protein, expressed
LOC_Os01g52970	NA	unchanged	2.04078	up-regulated	NA	unchanged	-4.42839	down-regulated	NA	unchanged	1.60608	up-regulated	OsFBX22 - F-box domain containing protein, expressed
LOC_Os12g29340	NA	unchanged	NA	unchanged	NA	unchanged	-1.19567	down-regulated	NA	unchanged	NA	unchanged	expressed protein
LOC_Os05g49420	NA	unchanged	NA	unchanged	NA	unchanged	-1.18912	down-regulated	NA	unchanged	NA	unchanged	transcription factor, putative, expressed
LOC_Os07g44180	NA	unchanged	NA	unchanged	1.0568	up-regulated	NA	unchanged	NA	unchanged	NA	unchanged	OsRCI2-10 - Hydrophobic protein LTI6A, expressed
LOC_Os05g02690	NA	unchanged	1.85823	up-regulated	NA	unchanged	NA	unchanged	NA	unchanged	NA	unchanged	sensitivity to red light reduced protein 1, putative, expressed
LOC_Os06g41100	NA	unchanged	-1.58704	down-regulated	NA	unchanged	NA	unchanged	NA	unchanged	-1.13452	down-regulated	transcription factor, putative, expressed
LOC_Os09g35020	3.25406	up-regulated	NA	unchanged	1.39964	up-regulated	2.12692	up-regulated	-2.37191	down-regulated	1.10656	up-regulated	AP2 domain containing protein, expressed
LOC_Os09g30458	NA	unchanged	NA	unchanged	1.06852	up-regulated	2.30664	up-regulated	NA	unchanged	NA	unchanged	subtilisin-like protease, putative, expressed
LOC_Os12g11980	3.21299	up-regulated	2.11409	up-regulated	2.86418	up-regulated	3.2609	up-regulated	1.5002	up-regulated	4.17638	up-regulated	expressed protein
LOC_Os04g39980	NA	unchanged	NA	unchanged	NA	unchanged	NA	unchanged	-1.16187	down-regulated	NA	unchanged	gibberellin 20 oxidase 2, putative, expressed
LOC_Os08g37030	NA	unchanged	NA	unchanged	NA	unchanged	1.3647	up-regulated	NA	unchanged	NA	unchanged	gibberellin receptor GID1L2, putative, expressed
LOC_Os12g12010	-2.35978	down-regulated	-2.92021	down-regulated	-3.07494	down-regulated	-4.33918	down-regulated	-4.72122	down-regulated	-6.9169	down-regulated	verticillium wilt disease resistance protein precursor, putative, expressed
LOC_Os02g43360	NA	unchanged	NA	unchanged	NA	unchanged	NA	unchanged	-1.6986	down-regulated	NA	unchanged	cytochrome b5-like Heme/Steroid binding domain containing protein, expressed
LOC_Os02g18380	NA	unchanged	1.19516	up-regulated	NA	unchanged	NA	unchanged	NA	unchanged	NA	unchanged	60S ribosomal protein L27-3, putative, expressed
LOC_Os06g50480	NA	unchanged	NA	unchanged	NA	unchanged	2.21099	up-regulated	NA	unchanged	NA	unchanged	bZIP transcription factor domain containing protein, expressed
LOC_Os08g36440	NA	unchanged	2.76178	up-regulated	1.24018	up-regulated	NA	unchanged	NA	unchanged	NA	unchanged	HVA22, putative, expressed
LOC_Os05g08900	1.94231	up-regulated	NA	unchanged	NA	unchanged	NA	unchanged	-3.3116	down-regulated	-3.10837	down-regulated	expressed protein
LOC_Os12g29290	NA	unchanged	1.13604	up-regulated	NA	unchanged	1.84043	up-regulated	1.89798	up-regulated	1.213	up-regulated	disease resistance protein RGA3, putative, expressed
LOC_Os12g27440	NA	unchanged	NA	unchanged	NA	unchanged	-2.43248	down-regulated	NA	unchanged	NA	unchanged	expressed protein
LOC_Os01g23070	NA	unchanged	-1.79603	down-regulated	NA	unchanged	NA	unchanged	-3.86235	down-regulated	1.41331	up-regulated	expressed protein
LOC_Os01g72940	NA	unchanged	NA	unchanged	NA	unchanged	-1.31109	down-regulated	NA	unchanged	NA	unchanged	phosphatidylserine decarboxylase, putative, expressed
LOC_Os01g54350	NA	unchanged	NA	unchanged	NA	unchanged	-1.33683	down-regulated	NA	unchanged	NA	unchanged	protein kinase domain containing protein, expressed
LOC_Os01g72910	NA	unchanged	NA	unchanged	NA	unchanged	-1.90729	down-regulated	NA	unchanged	NA	unchanged	abscisic stress-ripening, putative, expressed
LOC_Os03g10260	NA	unchanged	NA	unchanged	1.99754	up-regulated	NA	unchanged	NA	unchanged	1.60688	up-regulated	expressed protein
LOC_Os03g62370	NA	unchanged	NA	unchanged	NA	unchanged	NA	unchanged	NA	unchanged	-1.2693	down-regulated	WD40-like Beta Propeller Repeat family protein, expressed
LOC_Os03g62430	NA	unchanged	-1.36826	down-regulated	NA	unchanged	-1.682	down-regulated	NA	unchanged	NA	unchanged	OsWAK28 - OsWAK receptor-like protein kinase, expressed
LOC_Os12g02070	NA	unchanged	NA	unchanged	NA	unchanged	1.61612	up-regulated	NA	unchanged	NA	unchanged	expressed protein
LOC_Os10g12080	NA	unchanged	NA	unchanged	NA	unchanged	1.55772	up-regulated	NA	unchanged	NA	unchanged	cytochrome P450, putative, expressed
LOC_Os04g44550	NA	unchanged	NA	unchanged	NA	unchanged	-1.38166	down-regulated	NA	unchanged	NA	unchanged	CHCH domain containing protein, expressed
LOC_Os10g34920	NA	unchanged	NA	unchanged	1.1081	up-regulated	NA	unchanged	-2.08844	down-regulated	-1.822	down-regulated	secretory protein, putative, expressed
LOC_Os10g20350	NA	unchanged	NA	unchanged	NA	unchanged	-1.3111	down-regulated	NA	unchanged	NA	unchanged	MATE efflux family protein, putative, expressed
LOC_Os04g48850	NA	unchanged	NA	unchanged	NA	unchanged	-2.09312	down-regulated	-1.01213	down-regulated	-1.68228	down-regulated	aminotransferase, classes I and II, domain containing protein, expressed
LOC_Os07g44590	4.16175	up-regulated	NA	unchanged	NA	unchanged	-1.4918	down-regulated	-1.57435	down-regulated	-2.05174	down-regulated	peroxidase precursor, putative, expressed
LOC_Os09g02180	NA	unchanged	2.51071	up-regulated	1.87811	up-regulated	1.3196	up-regulated	NA	unchanged	1.29979	up-regulated	expressed protein
LOC_Os04g43680	1.02543	up-regulated	NA	unchanged	NA	unchanged	-1.22934	down-regulated	NA	unchanged	NA	unchanged	MYB family transcription factor, putative, expressed
LOC_Os08g03270	1.89239	up-regulated	1.85635	up-regulated	NA	unchanged	5.36611	up-regulated	2.53869	up-regulated	NA	unchanged	zinc finger family protein, putative, expressed
LOC_Os12g14140	NA	unchanged	-1.2357	down-regulated	-1.04187	down-regulated	-1.51162	down-regulated	NA	unchanged	NA	unchanged	expressed protein
LOC_Os04g49520	NA	unchanged	NA	unchanged	NA	unchanged	-1.13877	down-regulated	NA	unchanged	NA	unchanged	pentatricopeptide repeat protein PPR868-14, putative, expressed
LOC_Os02g45040	NA	unchanged	NA	unchanged	NA	unchanged	-1.50859	down-regulated	-1.25452	down-regulated	NA	unchanged	retrotransposon protein, putative, unclassified, expressed
LOC_Os02g52540	NA	unchanged	NA	unchanged	NA	unchanged	-2.82159	down-regulated	NA	unchanged	NA	unchanged	EF hand family protein, putative, expressed
LOC_Os12g38150	NA	unchanged	NA	unchanged	NA	unchanged	NA	unchanged	-2.05573	down-regulated	NA	unchanged	osmotin, putative, expressed
LOC_Os04g38950	NA	unchanged	NA	unchanged	NA	unchanged	-1.69176	down-regulated	NA	unchanged	NA	unchanged	class I glutamine amidotransferase, putative, expressed
LOC_Os06g13560	NA	unchanged	2.94716	up-regulated	NA	unchanged	-2.58138	down-regulated	NA	unchanged	NA	unchanged	SAM dependent carboxyl methyltransferase, putative, expressed
LOC_Os05g33410	NA	unchanged	NA	unchanged	1.03452	up-regulated	-2.68112	down-regulated	-3.33978	down-regulated	1.32061	up-regulated	xylanase inhibitor, putative, expressed
LOC_Os11g32890	NA	unchanged	2.80062	up-regulated	1.8751	up-regulated	1.27527	up-regulated	-1.54055	down-regulated	NA	unchanged	expressed protein
LOC_Os05g50770	1.67866	up-regulated	1.77306	up-regulated	1.05077	up-regulated	-2.47763	down-regulated	-4.44073	down-regulated	NA	unchanged	C4-dicarboxylate transporter/malic acid transport protein, expressed
LOC_Os06g01760	NA	unchanged	NA	unchanged	NA	unchanged	1.27708	up-regulated	NA	unchanged	NA	unchanged	ligA, putative, expressed
LOC_Os12g18260	-8.84434	down-regulated	-5.71904	down-regulated	-5.74579	down-regulated	-6.12526	down-regulated	-8.42662	down-regulated	-8.3384	down-regulated	zinc knuckle domain containing protein, expressed
LOC_Os12g43110	1.47674	up-regulated	NA	unchanged	NA	unchanged	3.18888	up-regulated	-2.5777	down-regulated	NA	unchanged	OsSAUR58 - Auxin-responsive SAUR gene family member, expressed
LOC_Os11g46970	NA	unchanged	NA	unchanged	NA	unchanged	-1.13941	down-regulated	NA	unchanged	NA	unchanged	receptor-like protein kinase 5 precursor, putative, expressed
LOC_Os07g27960	NA	unchanged	1.25964	up-regulated	NA	unchanged	NA	unchanged	NA	unchanged	NA	unchanged	thioesterase family protein, putative, expressed
LOC_Os04g36820	NA	unchanged	NA	unchanged	NA	unchanged	1.50273	up-regulated	-2.59805	down-regulated	NA	unchanged	expressed protein
LOC_Os02g51540	NA	unchanged	1.99418	up-regulated	NA	unchanged	NA	unchanged	NA	unchanged	NA	unchanged	eukaryotic aspartyl protease domain containing protein, expressed
LOC_Os12g32660	3.46054	up-regulated	2.49861	up-regulated	3.60349	up-regulated	4.68172	up-regulated	8.34607	up-regulated	5.51379	up-regulated	NB-ARC domain containing protein, expressed
LOC_Os02g49140	NA	unchanged	NA	unchanged	NA	unchanged	1.31198	up-regulated	-1.11494	down-regulated	NA	unchanged	glycosyltransferase, putative, expressed
LOC_Os04g54390	NA	unchanged	NA	unchanged	NA	unchanged	-1.51365	down-regulated	NA	unchanged	NA	unchanged	nuclease PA3, putative, expressed
LOC_Os12g35580	1.07146	up-regulated	NA	unchanged	NA	unchanged	1.179	up-regulated	NA	unchanged	NA	unchanged	riboflavin synthase alpha chain, putative, expressed
LOC_Os07g03250	NA	unchanged	2.10549	up-regulated	NA	unchanged	1.12872	up-regulated	NA	unchanged	NA	unchanged	AP2-like ethylene-responsive transcription factor PLETHORA 2, putative, expressed
LOC_Os06g43620	1.02042	up-regulated	NA	unchanged	NA	unchanged	1.2118	up-regulated	NA	unchanged	NA	unchanged	haemolysin-III, putative, expressed
LOC_Os02g08170	NA	unchanged	NA	unchanged	NA	unchanged	1.32919	up-regulated	-1.91168	down-regulated	NA	unchanged	GDU1, putative, expressed
LOC_Os04g55410	NA	unchanged	-1.00572	down-regulated	NA	unchanged	-1.00672	down-regulated	NA	unchanged	NA	unchanged	FGGY family of carbohydrate kinases, putative, expressed
LOC_Os03g60260	NA	unchanged	NA	unchanged	1.03351	up-regulated	NA	unchanged	NA	unchanged	NA	unchanged	ANT1, putative, expressed
LOC_Os06g41880	NA	unchanged	-1.27738	down-regulated	NA	unchanged	NA	unchanged	NA	unchanged	NA	unchanged	OsSub51 - Putative Subtilisin homologue, expressed
LOC_Os05g48040	NA	unchanged	NA	unchanged	NA	unchanged	-1.09652	down-regulated	NA	unchanged	NA	unchanged	MATE efflux family protein, putative, expressed
LOC_Os08g43930	-2.1463	down-regulated	NA	unchanged	NA	unchanged	4.41659	up-regulated	NA	unchanged	NA	unchanged	carrier, putative, expressed
LOC_Os03g07470	NA	unchanged	5.27682	up-regulated	-2.57758	down-regulated	4.32712	up-regulated	NA	unchanged	NA	unchanged	glutaredoxin, putative, expressed
LOC_Os03g57050	NA	unchanged	NA	unchanged	NA	unchanged	2.45322	up-regulated	NA	unchanged	NA	unchanged	expressed protein
LOC_Os01g07560	NA	unchanged	NA	unchanged	NA	unchanged	1.50415	up-regulated	NA	unchanged	NA	unchanged	receptor-like protein kinase 2 precursor, putative, expressed
LOC_Os10g05660	NA	unchanged	NA	unchanged	NA	unchanged	-1.75347	down-regulated	NA	unchanged	NA	unchanged	thaumatin, putative, expressed
LOC_Os12g07980	NA	unchanged	NA	unchanged	NA	unchanged	NA	unchanged	NA	unchanged	1.22108	up-regulated	RNA polymerases N 8 kDa subunit, putative, expressed
LOC_Os06g05540	NA	unchanged	1.96098	up-regulated	NA	unchanged	1.49092	up-regulated	NA	unchanged	NA	unchanged	expressed protein
LOC_Os03g29920	NA	unchanged	NA	unchanged	NA	unchanged	1.17395	up-regulated	NA	unchanged	NA	unchanged	proline-rich protein, putative, expressed
LOC_Os06g47880	2.4632	up-regulated	NA	unchanged	NA	unchanged	-1.74986	down-regulated	-3.91609	down-regulated	-3.0743	down-regulated	cell division control protein 2 homolog 3, putative, expressed
LOC_Os06g11860	NA	unchanged	NA	unchanged	1.31383	up-regulated	NA	unchanged	-1.33372	down-regulated	NA	unchanged	ethylene-responsive transcription factor, putative, expressed
LOC_Os01g59050	NA	unchanged	NA	unchanged	NA	unchanged	1.89751	up-regulated	NA	unchanged	NA	unchanged	cytochrome P450, putative, expressed
LOC_Os03g17040	NA	unchanged	NA	unchanged	NA	unchanged	1.29915	up-regulated	NA	unchanged	NA	unchanged	expressed protein
LOC_Os01g19820	NA	unchanged	-1.03462	down-regulated	NA	unchanged	-1.60891	down-regulated	NA	unchanged	NA	unchanged	universal stress protein domain containing protein, putative, expressed
LOC_Os02g55990	NA	unchanged	NA	unchanged	NA	unchanged	-1.74846	down-regulated	NA	unchanged	-1.22602	down-regulated	vesicle-associated membrane protein, putative, expressed
LOC_Os08g41780	NA	unchanged	NA	unchanged	NA	unchanged	2.25765	up-regulated	NA	unchanged	-2.05926	down-regulated	triacylglycerol lipase precursor, putative, expressed
LOC_Os09g20540	NA	unchanged	NA	unchanged	NA	unchanged	1.92417	up-regulated	-1.39225	down-regulated	NA	unchanged	expressed protein
LOC_Os03g62230	NA	unchanged	NA	unchanged	NA	unchanged	-1.64389	down-regulated	NA	unchanged	NA	unchanged	ZOS3-24 - C2H2 zinc finger protein, expressed
LOC_Os03g25550	1.9689	up-regulated	NA	unchanged	NA	unchanged	1.49707	up-regulated	-1.30678	down-regulated	NA	unchanged	myb-like DNA-binding domain containing protein, putative, expressed
LOC_Os03g30640	NA	unchanged	1.93978	up-regulated	NA	unchanged	1.02143	up-regulated	NA	unchanged	-2.5076	down-regulated	expressed protein
LOC_Os05g05930	NA	unchanged	2.30568	up-regulated	1.26316	up-regulated	2.99164	up-regulated	NA	unchanged	1.65064	up-regulated	peripheral-type benzodiazepine receptor, putative, expressed
LOC_Os04g23580	NA	unchanged	NA	unchanged	NA	unchanged	-1.02448	down-regulated	NA	unchanged	NA	unchanged	xylosyltransferase, putative, expressed
LOC_Os03g13550	NA	unchanged	-1.31515	down-regulated	NA	unchanged	NA	unchanged	NA	unchanged	NA	unchanged	oxidoreductase, putative, expressed
LOC_Os02g37250	-1.582	down-regulated	-4.17343	down-regulated	-1.59571	down-regulated	NA	unchanged	2.85296	up-regulated	-2.29141	down-regulated	hypothetical protein
LOC_Os05g41500	NA	unchanged	NA	unchanged	NA	unchanged	NA	unchanged	-1.18494	down-regulated	NA	unchanged	expressed protein
LOC_Os05g30190	NA	unchanged	NA	unchanged	NA	unchanged	1.10175	up-regulated	NA	unchanged	NA	unchanged	phytochrome A-associated F-box protein, putative, expressed
LOC_Os07g32950	NA	unchanged	NA	unchanged	NA	unchanged	1.29991	up-regulated	NA	unchanged	NA	unchanged	dnaJ C terminal region family protein, expressed
LOC_Os12g29330	NA	unchanged	NA	unchanged	NA	unchanged	1.03212	up-regulated	-1.0579	down-regulated	NA	unchanged	no apical meristem protein, putative, expressed
LOC_Os04g48330	NA	unchanged	NA	unchanged	2.06976	up-regulated	NA	unchanged	-1.23203	down-regulated	NA	unchanged	ethylene-responsive transcription factor ERF027, putative, expressed
LOC_Os03g27800	NA	unchanged	-1.43961	down-regulated	NA	unchanged	NA	unchanged	NA	unchanged	NA	unchanged	paramyosin, putative, expressed
LOC_Os12g35610	1.75206	up-regulated	2.36081	up-regulated	2.67559	up-regulated	2.0536	up-regulated	NA	unchanged	2.93281	up-regulated	respiratory burst oxidase, putative, expressed
LOC_Os12g08200	1.16395	up-regulated	NA	unchanged	NA	unchanged	1.25888	up-regulated	NA	unchanged	NA	unchanged	expressed protein
LOC_Os01g41800	NA	unchanged	-1.84671	down-regulated	NA	unchanged	NA	unchanged	NA	unchanged	NA	unchanged	cytochrome P450, putative, expressed
LOC_Os06g04140	NA	unchanged	NA	unchanged	NA	unchanged	1.00826	up-regulated	-1.32388	down-regulated	NA	unchanged	expressed protein
LOC_Os05g12280	NA	unchanged	-3.06284	down-regulated	NA	unchanged	1.49121	up-regulated	1.05067	up-regulated	NA	unchanged	clumping factor A precursor, putative, expressed
LOC_Os02g30280	NA	unchanged	NA	unchanged	NA	unchanged	1.2014	up-regulated	NA	unchanged	NA	unchanged	expressed protein
LOC_Os01g08780	NA	unchanged	NA	unchanged	NA	unchanged	-1.31887	down-regulated	NA	unchanged	NA	unchanged	endonuclease/exonuclease/phosphatase family domain containing protein, expressed
LOC_Os04g44690	1.68999	up-regulated	2.48912	up-regulated	1.50005	up-regulated	NA	unchanged	-1.41063	down-regulated	NA	unchanged	expressed protein
LOC_Os10g10980	NA	unchanged	NA	unchanged	NA	unchanged	1.41	up-regulated	NA	unchanged	NA	unchanged	OsFBX379 - F-box domain containing protein, expressed
LOC_Os05g38490	NA	unchanged	NA	unchanged	NA	unchanged	1.07779	up-regulated	NA	unchanged	NA	unchanged	growth regulator related protein, putative, expressed
LOC_Os01g70860	NA	unchanged	1.33221	up-regulated	NA	unchanged	-1.17456	down-regulated	NA	unchanged	NA	unchanged	esterase, putative, expressed
LOC_Os12g29620	2.40246	up-regulated	1.74019	up-regulated	1.80699	up-regulated	1.13341	up-regulated	NA	unchanged	1.01987	up-regulated	plant protein of unknown function domain containing protein, expressed
LOC_Os02g17780	NA	unchanged	NA	unchanged	NA	unchanged	1.73503	up-regulated	NA	unchanged	NA	unchanged	ent-kaurene synthase, chloroplast precursor, putative, expressed
LOC_Os01g57230	1.25104	up-regulated	1.06292	up-regulated	NA	unchanged	-1.08321	down-regulated	NA	unchanged	-1.13841	down-regulated	BTBN1 - Bric-a-Brac, Tramtrack, Broad Complex BTB domain with non-phototropic hypocotyl 3 NPH3 and coiled-coil domains, expressed
LOC_Os12g10640	NA	unchanged	NA	unchanged	-1.07136	down-regulated	NA	unchanged	NA	unchanged	NA	unchanged	uncharacterized protein ycf45, putative, expressed
LOC_Os02g04170	NA	unchanged	NA	unchanged	NA	unchanged	-1.37048	down-regulated	NA	unchanged	NA	unchanged	L-aspartate oxidase 1, putative, expressed
LOC_Os12g29740	1.16072	up-regulated	NA	unchanged	2.64374	up-regulated	1.78699	up-regulated	NA	unchanged	NA	unchanged	expressed protein
LOC_Os01g47420	NA	unchanged	NA	unchanged	NA	unchanged	-1.05852	down-regulated	NA	unchanged	NA	unchanged	pterin-4-alpha-carbinolamine dehydratase, putative, expressed
LOC_Os11g03900	NA	unchanged	NA	unchanged	NA	unchanged	-1.36688	down-regulated	NA	unchanged	NA	unchanged	glucosamine--fructose-6-phosphate aminotransferase 1, putative, expressed
LOC_Os05g02300	NA	unchanged	2.02183	up-regulated	NA	unchanged	NA	unchanged	NA	unchanged	NA	unchanged	Core histone H2A/H2B/H3/H4 domain containing protein, putative, expressed
LOC_Os03g10300	NA	unchanged	NA	unchanged	NA	unchanged	-2.59357	down-regulated	NA	unchanged	-1.32232	down-regulated	haemolysin-III, putative, expressed
LOC_Os03g04060	NA	unchanged	NA	unchanged	NA	unchanged	NA	unchanged	-1.62365	down-regulated	-2.22696	down-regulated	CHIT16 - Chitinase family protein precursor, expressed
LOC_Os09g31130	NA	unchanged	NA	unchanged	NA	unchanged	-1.49075	down-regulated	NA	unchanged	NA	unchanged	citrate transporter, putative, expressed
LOC_Os03g30470	NA	unchanged	NA	unchanged	2.37761	up-regulated	2.16029	up-regulated	NA	unchanged	-1.31625	down-regulated	CHIT4 - Chitinase family protein precursor, expressed
LOC_Os12g02300	NA	unchanged	1.09211	up-regulated	1.43644	up-regulated	2.57518	up-regulated	NA	unchanged	NA	unchanged	LTPL26 - Protease inhibitor/seed storage/LTP family protein precursor, expressed
LOC_Os03g11734	NA	unchanged	NA	unchanged	NA	unchanged	2.245	up-regulated	1.06367	up-regulated	NA	unchanged	MATE efflux protein, putative, expressed
LOC_Os10g42910	8.25386	up-regulated	7.87288	up-regulated	7.75084	up-regulated	6.74253	up-regulated	5.14031	up-regulated	8.4595	up-regulated	transposon protein, putative, unclassified, expressed
LOC_Os09g35800	NA	unchanged	NA	unchanged	NA	unchanged	-1.00531	down-regulated	NA	unchanged	NA	unchanged	UDP-glucose 4-epimerase, putative, expressed
LOC_Os12g36740	1.15148	up-regulated	1.19873	up-regulated	NA	unchanged	NA	unchanged	NA	unchanged	NA	unchanged	splicing factor, arginine/serine-rich 18, putative, expressed
LOC_Os02g52490	NA	unchanged	NA	unchanged	NA	unchanged	1.22394	up-regulated	NA	unchanged	NA	unchanged	expressed protein
LOC_Os05g44080	NA	unchanged	NA	unchanged	NA	unchanged	-1.18661	down-regulated	NA	unchanged	NA	unchanged	transmembrane protein, putative, expressed
LOC_Os06g47250	NA	unchanged	NA	unchanged	-1.45868	down-regulated	NA	unchanged	NA	unchanged	NA	unchanged	DUF292 domain containing protein, expressed
LOC_Os08g34550	1.02761	up-regulated	NA	unchanged	NA	unchanged	1.18427	up-regulated	NA	unchanged	NA	unchanged	RING-H2 finger protein, putative, expressed
LOC_Os11g09180	NA	unchanged	-1.33758	down-regulated	NA	unchanged	NA	unchanged	NA	unchanged	NA	unchanged	expressed protein
LOC_Os11g09800	1.52269	up-regulated	2.07976	up-regulated	NA	unchanged	1.45483	up-regulated	NA	unchanged	NA	unchanged	expressed protein
LOC_Os01g17050	1.55756	up-regulated	NA	unchanged	NA	unchanged	NA	unchanged	-2.66435	down-regulated	NA	unchanged	VQ domain containing protein, putative, expressed
LOC_Os01g41810	NA	unchanged	-1.17845	down-regulated	NA	unchanged	-1.3394	down-regulated	NA	unchanged	NA	unchanged	cytochrome P450 72A1, putative, expressed
LOC_Os03g05920	NA	unchanged	NA	unchanged	-1.51341	down-regulated	-2.58046	down-regulated	NA	unchanged	NA	unchanged	expressed protein
LOC_Os01g61170	NA	unchanged	1.02751	up-regulated	NA	unchanged	NA	unchanged	NA	unchanged	NA	unchanged	prenylated rab acceptor, putative, expressed
LOC_Os02g56480	NA	unchanged	1.00422	up-regulated	NA	unchanged	NA	unchanged	NA	unchanged	NA	unchanged	PB1 domain containing protein, expressed
LOC_Os07g40240	NA	unchanged	2.92233	up-regulated	1.31443	up-regulated	1.41652	up-regulated	NA	unchanged	NA	unchanged	GASR9 - Gibberellin-regulated GASA/GAST/Snakin family protein precursor, expressed
LOC_Os11g12740	NA	unchanged	NA	unchanged	1.06121	up-regulated	2.20009	up-regulated	NA	unchanged	NA	unchanged	peptide transporter PTR2, putative, expressed
LOC_Os10g39140	NA	unchanged	NA	unchanged	NA	unchanged	-1.05535	down-regulated	-1.67495	down-regulated	-1.18731	down-regulated	flavonol synthase/flavanone 3-hydroxylase, putative, expressed
LOC_Os07g03200	NA	unchanged	NA	unchanged	NA	unchanged	-1.46184	down-regulated	NA	unchanged	NA	unchanged	phytosulfokines precursor, putative, expressed
LOC_Os05g48740	NA	unchanged	NA	unchanged	NA	unchanged	2.30146	up-regulated	NA	unchanged	1.15759	up-regulated	expressed protein
LOC_Os04g47310	NA	unchanged	-1.0716	down-regulated	NA	unchanged	-1.56723	down-regulated	NA	unchanged	NA	unchanged	expressed protein
LOC_Os01g70490	NA	unchanged	NA	unchanged	NA	unchanged	-1.95471	down-regulated	NA	unchanged	NA	unchanged	potassium transporter, putative, expressed
LOC_Os01g43290	NA	unchanged	NA	unchanged	NA	unchanged	1.56112	up-regulated	NA	unchanged	NA	unchanged	expressed protein
LOC_Os04g58090	1.4879	up-regulated	NA	unchanged	NA	unchanged	-1.51145	down-regulated	-3.67593	down-regulated	-1.20472	down-regulated	harpin-induced protein 1 domain containing protein, expressed
LOC_Os09g27540	NA	unchanged	NA	unchanged	NA	unchanged	1.39061	up-regulated	NA	unchanged	NA	unchanged	C2 domain containing protein, expressed
LOC_Os04g32860	1.24977	up-regulated	NA	unchanged	NA	unchanged	1.77574	up-regulated	NA	unchanged	NA	unchanged	expressed protein
LOC_Os01g14960	1.03274	up-regulated	1.35399	up-regulated	1.50518	up-regulated	NA	unchanged	NA	unchanged	NA	unchanged	expressed protein
LOC_Os12g22810	-9.82827	down-regulated	-7.41662	down-regulated	-6.69406	down-regulated	-9.45233	down-regulated	-9.9657	down-regulated	-9.56186	down-regulated	transposon protein, putative, CACTA, En/Spm sub-class, expressed
LOC_Os11g13970	NA	unchanged	-3.25728	down-regulated	NA	unchanged	NA	unchanged	-2.42964	down-regulated	NA	unchanged	transferase family protein, putative, expressed
LOC_Os04g05010	NA	unchanged	NA	unchanged	NA	unchanged	NA	unchanged	NA	unchanged	-1.17143	down-regulated	CBS domain containing membrane protein, putative, expressed
LOC_Os08g01670	NA	unchanged	NA	unchanged	NA	unchanged	NA	unchanged	-1.23807	down-regulated	NA	unchanged	invertase/pectin methylesterase inhibitor family protein, putative, expressed
LOC_Os12g10830	-1.51377	down-regulated	NA	unchanged	1.13496	up-regulated	-5.58208	down-regulated	-1.00935	down-regulated	-2.55803	down-regulated	retrotransposon protein, putative, unclassified, expressed
LOC_Os02g06990	NA	unchanged	1.22127	up-regulated	NA	unchanged	-1.05628	down-regulated	-3.90375	down-regulated	-3.50655	down-regulated	expressed protein
LOC_Os07g05620	NA	unchanged	-1.10309	down-regulated	NA	unchanged	-1.13982	down-regulated	NA	unchanged	NA	unchanged	CAMK_KIN1/SNF1/Nim1_like.28 - CAMK includes calcium/calmodulin depedent protein kinases, expressed
LOC_Os12g43450	NA	unchanged	NA	unchanged	1.63878	up-regulated	NA	unchanged	-1.14431	down-regulated	NA	unchanged	thaumatin family domain containing protein, expressed
LOC_Os09g26270	NA	unchanged	NA	unchanged	NA	unchanged	NA	unchanged	-1.72221	down-regulated	NA	unchanged	expressed protein
LOC_Os09g25710	1.14897	up-regulated	NA	unchanged	1.12077	up-regulated	1.74942	up-regulated	-1.62568	down-regulated	NA	unchanged	keratin, type I cytoskeletal 9, putative, expressed
LOC_Os04g39150	NA	unchanged	2.15528	up-regulated	1.44059	up-regulated	1.15962	up-regulated	NA	unchanged	NA	unchanged	pathogenesis-related Bet v I family protein, putative, expressed
LOC_Os12g33415	NA	unchanged	-1.8423	down-regulated	NA	unchanged	6.72141	up-regulated	-2.10395	down-regulated	NA	unchanged	expressed protein
LOC_Os02g31080	NA	unchanged	NA	unchanged	NA	unchanged	-1.48005	down-regulated	NA	unchanged	NA	unchanged	hydroxyproline-rich glycoprotein family protein, putative, expressed
LOC_Os12g02450	-1.39647	down-regulated	NA	unchanged	NA	unchanged	-2.23932	down-regulated	-2.63188	down-regulated	-1.27158	down-regulated	WRKY64, expressed
LOC_Os02g46910	NA	unchanged	NA	unchanged	1.00458	up-regulated	NA	unchanged	-1.21895	down-regulated	NA	unchanged	glycosyl hydrolases family 16, putative, expressed
LOC_Os02g56560	NA	unchanged	NA	unchanged	NA	unchanged	-1.01188	down-regulated	NA	unchanged	NA	unchanged	CK1_CaseinKinase_1.6 - CK1 includes the casein kinase 1 kinases, expressed
LOC_Os12g05600	NA	unchanged	NA	unchanged	NA	unchanged	1.18622	up-regulated	NA	unchanged	NA	unchanged	hydrolase, alpha/beta fold family protein, putative, expressed
LOC_Os01g52530	NA	unchanged	NA	unchanged	NA	unchanged	-2.01117	down-regulated	NA	unchanged	NA	unchanged	phosphoribosyl transferase, putative, expressed
LOC_Os01g64540	NA	unchanged	NA	unchanged	NA	unchanged	-1.58174	down-regulated	NA	unchanged	NA	unchanged	anthocyanidin 3-O-glucosyltransferase, putative, expressed
LOC_Os06g09190	NA	unchanged	NA	unchanged	NA	unchanged	-2.44233	down-regulated	NA	unchanged	NA	unchanged	mitogen-activated protein kinase kinase 5, putative, expressed
LOC_Os10g36500	NA	unchanged	NA	unchanged	NA	unchanged	1.96189	up-regulated	NA	unchanged	NA	unchanged	invertase/pectin methylesterase inhibitor family protein, putative, expressed
LOC_Os01g45510	NA	unchanged	NA	unchanged	NA	unchanged	1.36704	up-regulated	NA	unchanged	NA	unchanged	DUF617 domain containing protein, expressed
LOC_Os10g32658	NA	unchanged	2.00898	up-regulated	1.68379	up-regulated	-1.91125	down-regulated	-2.41444	down-regulated	NA	unchanged	retrotransposon protein, putative, Ty3-gypsy subclass, expressed
LOC_Os10g38890	NA	unchanged	NA	unchanged	NA	unchanged	4.22977	up-regulated	NA	unchanged	NA	unchanged	expressed protein
LOC_Os06g49710	NA	unchanged	NA	unchanged	NA	unchanged	-2.33066	down-regulated	-1.57706	down-regulated	-2.19579	down-regulated	expressed protein
LOC_Os01g54670	NA	unchanged	NA	unchanged	NA	unchanged	-2.00762	down-regulated	NA	unchanged	NA	unchanged	coiled-coil domain-containing protein 25, putative, expressed
LOC_Os06g44190	NA	unchanged	1.57767	up-regulated	1.13203	up-regulated	NA	unchanged	NA	unchanged	NA	unchanged	expressed protein
LOC_Os12g28065	9.31347	up-regulated	3.04187	up-regulated	2.36272	up-regulated	5.158	up-regulated	9.29638	up-regulated	8.56794	up-regulated	expressed protein
LOC_Os04g58980	NA	unchanged	NA	unchanged	NA	unchanged	1.27298	up-regulated	NA	unchanged	NA	unchanged	pentatricopeptide, putative, expressed
LOC_Os06g36210	NA	unchanged	NA	unchanged	NA	unchanged	-1.81169	down-regulated	NA	unchanged	NA	unchanged	amino acid transporter, putative, expressed
LOC_Os05g03620	1.30454	up-regulated	NA	unchanged	NA	unchanged	NA	unchanged	NA	unchanged	NA	unchanged	TKL_IRAK_CR4L.4 - The CR4L subfamily has homology with Crinkly4, expressed
LOC_Os06g02480	NA	unchanged	NA	unchanged	NA	unchanged	1.01318	up-regulated	NA	unchanged	NA	unchanged	expressed protein
LOC_Os03g03760	NA	unchanged	NA	unchanged	NA	unchanged	2.3954	up-regulated	NA	unchanged	NA	unchanged	MYB family transcription factor, putative, expressed
LOC_Os09g27010	NA	unchanged	-1.30544	down-regulated	NA	unchanged	NA	unchanged	-1.81612	down-regulated	-1.00049	down-regulated	tyrosine protein kinase domain containing protein, putative, expressed
LOC_Os01g57040	NA	unchanged	NA	unchanged	2.60239	up-regulated	1.78308	up-regulated	-1.3242	down-regulated	NA	unchanged	expressed protein
LOC_Os03g13290	NA	unchanged	NA	unchanged	NA	unchanged	1.85643	up-regulated	NA	unchanged	NA	unchanged	expressed protein
LOC_Os08g03170	NA	unchanged	NA	unchanged	NA	unchanged	NA	unchanged	-1.97153	down-regulated	-1.23028	down-regulated	lectin-like receptor kinase 1, putative, expressed
LOC_Os08g30100	NA	unchanged	-2.90874	down-regulated	3.61464	up-regulated	NA	unchanged	-1.01261	down-regulated	NA	unchanged	1-aminocyclopropane-1-carboxylate oxidase homolog 1, putative, expressed
LOC_Os11g30430	NA	unchanged	1.20935	up-regulated	1.40724	up-regulated	1.53235	up-regulated	-1.00432	down-regulated	NA	unchanged	expressed protein
LOC_Os04g42950	NA	unchanged	NA	unchanged	NA	unchanged	2.11005	up-regulated	1.19728	up-regulated	NA	unchanged	MYB family transcription factor, putative, expressed
LOC_Os01g10440	NA	unchanged	NA	unchanged	NA	unchanged	NA	unchanged	-2.16084	down-regulated	NA	unchanged	xylosyltransferase, putative, expressed
LOC_Os09g37060	NA	unchanged	2.35966	up-regulated	NA	unchanged	2.04947	up-regulated	NA	unchanged	NA	unchanged	transposon protein, putative, unclassified, expressed
LOC_Os09g27590	NA	unchanged	2.24676	up-regulated	NA	unchanged	NA	unchanged	NA	unchanged	NA	unchanged	expressed protein
LOC_Os07g09490	NA	unchanged	NA	unchanged	3.51625	up-regulated	1.67352	up-regulated	NA	unchanged	NA	unchanged	ATPase, putative, expressed
LOC_Os07g44850	NA	unchanged	NA	unchanged	2.40826	up-regulated	-1.2882	down-regulated	NA	unchanged	-2.17437	down-regulated	gibberellin receptor GID1L2, putative, expressed
LOC_Os05g47890	NA	unchanged	1.13141	up-regulated	NA	unchanged	NA	unchanged	NA	unchanged	NA	unchanged	WD domain, G-beta repeat domain containing protein, expressed
LOC_Os09g18020	NA	unchanged	-1.23817	down-regulated	-2.56271	down-regulated	NA	unchanged	NA	unchanged	NA	unchanged	senescence-induced receptor-like serine/threonine-protein kinase precursor, putative, expressed
LOC_Os02g37300	1.54225	up-regulated	NA	unchanged	NA	unchanged	NA	unchanged	-2.29607	down-regulated	-1.26575	down-regulated	heavy metal associated domain containing protein, expressed
LOC_Os12g36270	NA	unchanged	NA	unchanged	-1.29868	down-regulated	-2.03546	down-regulated	NA	unchanged	NA	unchanged	expressed protein
LOC_Os05g27304	NA	unchanged	NA	unchanged	1.42639	up-regulated	1.49518	up-regulated	NA	unchanged	NA	unchanged	peptide transporter PTR2, putative, expressed
LOC_Os01g53790	1.06426	up-regulated	NA	unchanged	1.35632	up-regulated	NA	unchanged	NA	unchanged	NA	unchanged	stress-induced protein, putative, expressed
LOC_Os03g55830	NA	unchanged	NA	unchanged	NA	unchanged	1.3251	up-regulated	NA	unchanged	NA	unchanged	BTBN10 - Bric-a-Brac, Tramtrack, Broad Complex BTB domain with non-phototropic hypocotyl 3 NPH3 and coiled-coil domains, expressed
LOC_Os07g42510	NA	unchanged	NA	unchanged	NA	unchanged	-1.01471	down-regulated	NA	unchanged	NA	unchanged	AP2 domain containing protein, expressed
LOC_Os12g27780	-10.9281	down-regulated	-9.81136	down-regulated	-9.62316	down-regulated	-8.90524	down-regulated	-10.5661	down-regulated	-10.618	down-regulated	transposon protein, putative, CACTA, En/Spm sub-class, expressed
LOC_Os11g02410	4.69587	up-regulated	-1.06367	down-regulated	NA	unchanged	NA	unchanged	1.0451	up-regulated	NA	unchanged	expressed protein
LOC_Os04g51660	NA	unchanged	1.05819	up-regulated	1.54997	up-regulated	NA	unchanged	NA	unchanged	NA	unchanged	transferase family protein, putative, expressed
LOC_Os03g45920	NA	unchanged	NA	unchanged	NA	unchanged	1.11031	up-regulated	NA	unchanged	NA	unchanged	tubulin/FtsZ domain containing protein, putative, expressed
LOC_Os01g53160	1.07621	up-regulated	NA	unchanged	NA	unchanged	NA	unchanged	-1.87794	down-regulated	NA	unchanged	DUF623 domain containing protein, expressed
LOC_Os03g09970	NA	unchanged	-1.28881	down-regulated	NA	unchanged	1.67491	up-regulated	NA	unchanged	NA	unchanged	sulfate transporter, putative, expressed
LOC_Os09g29310	1.43804	up-regulated	NA	unchanged	NA	unchanged	-1.54423	down-regulated	-1.49306	down-regulated	NA	unchanged	zinc finger, C3HC4 type domain containing protein, expressed
LOC_Os12g03380	6.68786	up-regulated	5.91011	up-regulated	5.68933	up-regulated	6.24164	up-regulated	7.17126	up-regulated	7.46339	up-regulated	expressed protein
LOC_Os06g09240	1.0718	up-regulated	NA	unchanged	NA	unchanged	1.31443	up-regulated	NA	unchanged	NA	unchanged	anthocyanidin 3-O-glucosyltransferase, putative, expressed
LOC_Os03g58470	NA	unchanged	NA	unchanged	1.46581	up-regulated	NA	unchanged	NA	unchanged	NA	unchanged	retrotransposon protein, putative, Ty3-gypsy subclass, expressed
LOC_Os02g43906	NA	unchanged	NA	unchanged	NA	unchanged	-1.0483	down-regulated	NA	unchanged	NA	unchanged	ceramide kinase-related, putative, expressed
LOC_Os07g23410	NA	unchanged	-3.61971	down-regulated	2.43834	up-regulated	1.1747	up-regulated	-1.45035	down-regulated	NA	unchanged	fatty acid desaturase, putative, expressed
LOC_Os09g28880	1.07749	up-regulated	NA	unchanged	2.59525	up-regulated	NA	unchanged	NA	unchanged	NA	unchanged	DUF617 domain containing protein, expressed
LOC_Os02g50040	NA	unchanged	1.76478	up-regulated	NA	unchanged	NA	unchanged	NA	unchanged	NA	unchanged	endoglucanase, putative, expressed
LOC_Os12g09500	-6.68454	down-regulated	-7.39767	down-regulated	-6.78059	down-regulated	-4.0623	down-regulated	-7.91948	down-regulated	-6.82398	down-regulated	cytochrome P450, putative, expressed
LOC_Os01g22480	NA	unchanged	NA	unchanged	NA	unchanged	1.21805	up-regulated	NA	unchanged	NA	unchanged	OsFBDUF4 - F-box and DUF domain containing protein, expressed
LOC_Os06g46690	NA	unchanged	2.07925	up-regulated	NA	unchanged	NA	unchanged	NA	unchanged	NA	unchanged	exostosin family protein, putative, expressed
LOC_Os06g08600	NA	unchanged	NA	unchanged	NA	unchanged	2.59663	up-regulated	NA	unchanged	-1.38399	down-regulated	versicolorin reductase, putative, expressed
LOC_Os06g15550	NA	unchanged	1.15685	up-regulated	NA	unchanged	1.21792	up-regulated	NA	unchanged	NA	unchanged	ubiquitin carboxyl-terminal hydrolase, family 1, putative, expressed
LOC_Os01g72740	NA	unchanged	-1.73628	down-regulated	NA	unchanged	3.67426	up-regulated	1.34198	up-regulated	NA	unchanged	cytochrome P450, putative, expressed
LOC_Os03g18170	NA	unchanged	NA	unchanged	NA	unchanged	1.69747	up-regulated	NA	unchanged	NA	unchanged	STE_MEKK_ste11_MAP3K.13 - STE kinases include homologs to sterile 7, sterile 11 and sterile 20 from yeast, expressed
LOC_Os09g30010	1.08319	up-regulated	1.7528	up-regulated	1.95369	up-regulated	1.24609	up-regulated	NA	unchanged	NA	unchanged	fasciclin domain containing protein, expressed
LOC_Os12g36210	NA	unchanged	NA	unchanged	1.12133	up-regulated	2.77832	up-regulated	NA	unchanged	NA	unchanged	inhibitor I family protein, putative, expressed
LOC_Os01g72330	NA	unchanged	NA	unchanged	NA	unchanged	-1.24973	down-regulated	NA	unchanged	NA	unchanged	OsRR4 type-A response regulator, expressed
LOC_Os01g40310	1.2244	up-regulated	NA	unchanged	1.01731	up-regulated	NA	unchanged	NA	unchanged	NA	unchanged	expressed protein
LOC_Os01g09220	3.03118	up-regulated	NA	unchanged	NA	unchanged	-1.34809	down-regulated	-2.41451	down-regulated	NA	unchanged	transposon protein, putative, CACTA, En/Spm sub-class, expressed
LOC_Os06g05450	NA	unchanged	NA	unchanged	NA	unchanged	-2.04847	down-regulated	NA	unchanged	NA	unchanged	expressed protein
LOC_Os02g43470	NA	unchanged	1.044	up-regulated	NA	unchanged	-2.24302	down-regulated	NA	unchanged	NA	unchanged	glutamate dehydrogenase protein, putative, expressed
LOC_Os02g51050	NA	unchanged	2.09491	up-regulated	NA	unchanged	NA	unchanged	NA	unchanged	NA	unchanged	Leucine rich repeat N-terminal domain containing protein, putative, expressed
LOC_Os02g01220	NA	unchanged	NA	unchanged	NA	unchanged	1.42357	up-regulated	1.45666	up-regulated	NA	unchanged	rhodanese-like domain containing protein, putative, expressed
LOC_Os01g04670	NA	unchanged	NA	unchanged	NA	unchanged	-1.39481	down-regulated	NA	unchanged	NA	unchanged	expressed protein
LOC_Os09g27260	NA	unchanged	-2.75418	down-regulated	NA	unchanged	-2.1419	down-regulated	-1.68133	down-regulated	-1.47621	down-regulated	plant viral response family protein, putative, expressed
LOC_Os03g08580	NA	unchanged	-1.1862	down-regulated	NA	unchanged	NA	unchanged	NA	unchanged	NA	unchanged	expressed protein
LOC_Os07g47830	NA	unchanged	NA	unchanged	NA	unchanged	2.8448	up-regulated	NA	unchanged	NA	unchanged	pectinesterase, putative, expressed
LOC_Os08g03350	NA	unchanged	NA	unchanged	NA	unchanged	-1.84675	down-regulated	NA	unchanged	-1.41483	down-regulated	amino acid transporter, putative, expressed
LOC_Os02g50710	NA	unchanged	NA	unchanged	NA	unchanged	-1.75609	down-regulated	-1.36181	down-regulated	NA	unchanged	expressed protein
LOC_Os10g37290	NA	unchanged	NA	unchanged	NA	unchanged	1.412	up-regulated	NA	unchanged	NA	unchanged	DEFL6 - Defensin and Defensin-like DEFL family, expressed
LOC_Os11g11320	NA	unchanged	1.16495	up-regulated	1.25688	up-regulated	NA	unchanged	NA	unchanged	NA	unchanged	retrotransposon protein, putative, unclassified, expressed
LOC_Os12g34900	NA	unchanged	1.20475	up-regulated	NA	unchanged	NA	unchanged	NA	unchanged	NA	unchanged	expressed protein
LOC_Os01g01190	NA	unchanged	1.10387	up-regulated	NA	unchanged	1.74578	up-regulated	-1.187	down-regulated	NA	unchanged	phosphoesterase family protein, putative, expressed
LOC_Os01g07480	NA	unchanged	NA	unchanged	NA	unchanged	1.95314	up-regulated	NA	unchanged	NA	unchanged	DUF260 domain containing protein, putative, expressed
LOC_Os03g14380	NA	unchanged	NA	unchanged	NA	unchanged	-1.00235	down-regulated	NA	unchanged	NA	unchanged	autophagy protein 9, putative, expressed
LOC_Os04g39540	NA	unchanged	NA	unchanged	NA	unchanged	-1.30092	down-regulated	NA	unchanged	NA	unchanged	expressed protein
LOC_Os02g43970	1.17933	up-regulated	1.13357	up-regulated	NA	unchanged	1.41965	up-regulated	-1.38459	down-regulated	NA	unchanged	AP2 domain containing protein, expressed
LOC_Os03g18490	NA	unchanged	2.06695	up-regulated	NA	unchanged	NA	unchanged	-2.42211	down-regulated	NA	unchanged	RPGR, putative, expressed
LOC_Os10g39489	NA	unchanged	NA	unchanged	NA	unchanged	1.87013	up-regulated	NA	unchanged	NA	unchanged	retrotransposon protein, putative, unclassified, expressed
LOC_Os03g62270	NA	unchanged	NA	unchanged	NA	unchanged	1.16646	up-regulated	NA	unchanged	NA	unchanged	MATE efflux family protein, putative, expressed
LOC_Os12g21880	7.51815	up-regulated	3.82952	up-regulated	1.71654	up-regulated	6.11142	up-regulated	8.15509	up-regulated	7.82338	up-regulated	OsMADS74 - MADS-box family gene with M-alpha type-box, expressed
LOC_Os03g21230	NA	unchanged	NA	unchanged	NA	unchanged	1.17189	up-regulated	NA	unchanged	NA	unchanged	leucine-rich repeat family protein, putative, expressed
LOC_Os10g27190	NA	unchanged	1.32706	up-regulated	NA	unchanged	NA	unchanged	NA	unchanged	NA	unchanged	40S ribosomal protein S17, putative, expressed
LOC_Os06g46140	NA	unchanged	NA	unchanged	NA	unchanged	-1.14035	down-regulated	NA	unchanged	NA	unchanged	expressed protein
LOC_Os03g14210	NA	unchanged	2.65773	up-regulated	1.03527	up-regulated	1.63073	up-regulated	NA	unchanged	NA	unchanged	glycosyl hydrolases family 17, putative, expressed
LOC_Os05g44060	1.49585	up-regulated	NA	unchanged	2.19867	up-regulated	NA	unchanged	-1.9716	down-regulated	NA	unchanged	expressed protein
LOC_Os03g46440	NA	unchanged	NA	unchanged	NA	unchanged	NA	unchanged	NA	unchanged	-1.00947	down-regulated	BTBA4 - Bric-a-Brac,Tramtrack, Broad Complex BTB domain with Ankyrin repeat region, expressed
LOC_Os01g50190	-4.97771	down-regulated	NA	unchanged	-6.95214	down-regulated	NA	unchanged	NA	unchanged	-6.18522	down-regulated	expressed protein
LOC_Os05g06780	NA	unchanged	NA	unchanged	NA	unchanged	1.3672	up-regulated	NA	unchanged	NA	unchanged	LTPL104 - Protease inhibitor/seed storage/LTP family protein precursor, expressed
LOC_Os12g32700	NA	unchanged	NA	unchanged	-1.70055	down-regulated	-5.89067	down-regulated	-2.12259	down-regulated	NA	unchanged	expressed protein
LOC_Os01g16810	NA	unchanged	NA	unchanged	NA	unchanged	1.84506	up-regulated	-1.44978	down-regulated	NA	unchanged	MYB family transcription factor, putative, expressed
LOC_Os12g36220	2.79809	up-regulated	2.84541	up-regulated	3.75271	up-regulated	5.33647	up-regulated	3.05825	up-regulated	2.68941	up-regulated	inhibitor I family protein, putative, expressed
LOC_Os05g46020	NA	unchanged	NA	unchanged	NA	unchanged	-1.21655	down-regulated	NA	unchanged	NA	unchanged	WRKY7, expressed
LOC_Os07g46852	NA	unchanged	-1.09727	down-regulated	NA	unchanged	-2.13757	down-regulated	NA	unchanged	NA	unchanged	sex determination protein tasselseed-2, putative, expressed
LOC_Os10g39170	NA	unchanged	NA	unchanged	NA	unchanged	1.80171	up-regulated	NA	unchanged	NA	unchanged	peroxidase precursor, putative, expressed
LOC_Os12g04290	NA	unchanged	NA	unchanged	NA	unchanged	-1.08842	down-regulated	NA	unchanged	NA	unchanged	PP2A regulatory subunit TAP46, putative, expressed
LOC_Os01g54700	NA	unchanged	NA	unchanged	1.03326	up-regulated	NA	unchanged	NA	unchanged	NA	unchanged	retrotransposon protein, putative, unclassified, expressed
LOC_Os10g39390	1.29024	up-regulated	NA	unchanged	NA	unchanged	NA	unchanged	NA	unchanged	NA	unchanged	Eukaryotic aspartyl protease domain containing protein, expressed
LOC_Os01g66010	NA	unchanged	NA	unchanged	NA	unchanged	NA	unchanged	-1.34019	down-regulated	-1.72928	down-regulated	amino acid transporter, putative, expressed
LOC_Os02g06410	1.79117	up-regulated	2.19265	up-regulated	NA	unchanged	NA	unchanged	-6.85577	down-regulated	1.32061	up-regulated	CBS domain containing membrane protein, putative, expressed
LOC_Os03g13300	NA	unchanged	NA	unchanged	NA	unchanged	NA	unchanged	NA	unchanged	-1.48786	down-regulated	glutamate decarboxylase, putative, expressed
LOC_Os05g07200	NA	unchanged	NA	unchanged	NA	unchanged	5.27048	up-regulated	1.0246	up-regulated	1.16651	up-regulated	expressed protein
LOC_Os12g05590	NA	unchanged	NA	unchanged	NA	unchanged	1.38265	up-regulated	NA	unchanged	NA	unchanged	RCN3 Centroradialis-like1 homogous to TFL1 gene; contains Pfam profile PF01161: Phosphatidylethanolamine-binding protein, expressed
LOC_Os11g43390	NA	unchanged	NA	unchanged	NA	unchanged	1.14319	up-regulated	NA	unchanged	NA	unchanged	expressed protein
LOC_Os04g35490	-3.21228	down-regulated	3.9227	up-regulated	5.16161	up-regulated	3.10909	up-regulated	2.08369	up-regulated	NA	unchanged	expressed protein
LOC_Os04g46110	1.76452	up-regulated	NA	unchanged	NA	unchanged	2.21264	up-regulated	-1.50268	down-regulated	NA	unchanged	fibroin heavy chain precursor, putative, expressed
LOC_Os10g01030	3.62616	up-regulated	NA	unchanged	NA	unchanged	3.25271	up-regulated	2.77501	up-regulated	3.29363	up-regulated	hypothetical protein
LOC_Os09g38130	NA	unchanged	-1.20855	down-regulated	NA	unchanged	-1.51508	down-regulated	NA	unchanged	NA	unchanged	auxin efflux carrier component, putative, expressed
LOC_Os02g34390	NA	unchanged	NA	unchanged	NA	unchanged	-2.55673	down-regulated	-1.29224	down-regulated	NA	unchanged	expressed protein
LOC_Os08g07550	NA	unchanged	NA	unchanged	NA	unchanged	-1.59689	down-regulated	NA	unchanged	-2.49734	down-regulated	hAT dimerisation domain-containing protein, putative, expressed
LOC_Os01g72600	NA	unchanged	NA	unchanged	NA	unchanged	NA	unchanged	-1.51319	down-regulated	NA	unchanged	spotted leaf 11, putative, expressed
LOC_Os11g10250	NA	unchanged	NA	unchanged	-3.446	down-regulated	NA	unchanged	NA	unchanged	NA	unchanged	expressed protein
LOC_Os01g47635	NA	unchanged	NA	unchanged	NA	unchanged	2.48022	up-regulated	NA	unchanged	NA	unchanged	expressed protein
LOC_Os04g55740	NA	unchanged	-2.84953	down-regulated	NA	unchanged	1.1211	up-regulated	NA	unchanged	1.11028	up-regulated	peroxidase precursor, putative, expressed
LOC_Os12g12570	4.50674	up-regulated	1.79177	up-regulated	NA	unchanged	6.67305	up-regulated	NA	unchanged	3.18942	up-regulated	expressed protein
LOC_Os04g11030	-1.8278	down-regulated	-1.70964	down-regulated	NA	unchanged	2.83038	up-regulated	1.284	up-regulated	NA	unchanged	expressed protein
LOC_Os10g37850	NA	unchanged	1.22264	up-regulated	NA	unchanged	1.47441	up-regulated	NA	unchanged	NA	unchanged	armadillo, putative, expressed
LOC_Os06g46330	NA	unchanged	-1.01922	down-regulated	NA	unchanged	-1.11726	down-regulated	NA	unchanged	NA	unchanged	Protein kinase domain containing protein, expressed
LOC_Os07g04560	NA	unchanged	-1.84909	down-regulated	NA	unchanged	-1.66945	down-regulated	-1.43078	down-regulated	NA	unchanged	no apical meristem protein, putative, expressed
LOC_Os10g42770	NA	unchanged	-1.06031	down-regulated	NA	unchanged	1.01813	up-regulated	NA	unchanged	NA	unchanged	a_IG002N01.7, putative, expressed
LOC_Os04g11040	-1.01677	down-regulated	NA	unchanged	NA	unchanged	3.39596	up-regulated	1.24443	up-regulated	NA	unchanged	expressed protein
LOC_Os07g07470	NA	unchanged	NA	unchanged	NA	unchanged	-1.01267	down-regulated	NA	unchanged	NA	unchanged	transketolase, putative, expressed
LOC_Os05g36970	1.09217	up-regulated	1.42718	up-regulated	NA	unchanged	NA	unchanged	NA	unchanged	NA	unchanged	DUF623 domain containing protein, expressed
LOC_Os01g38580	NA	unchanged	NA	unchanged	1.35378	up-regulated	2.57859	up-regulated	NA	unchanged	NA	unchanged	beta,beta-carotene 9,10-dioxygenase, putative, expressed
LOC_Os04g34600	NA	unchanged	NA	unchanged	NA	unchanged	1.47652	up-regulated	NA	unchanged	NA	unchanged	abscisic stress-ripening, putative, expressed
LOC_Os04g56110	NA	unchanged	NA	unchanged	NA	unchanged	-1.36152	down-regulated	NA	unchanged	NA	unchanged	protein kinase, putative, expressed
LOC_Os04g31710	NA	unchanged	3.36044	up-regulated	2.32982	up-regulated	1.44251	up-regulated	NA	unchanged	NA	unchanged	expressed protein
LOC_Os01g57073	NA	unchanged	NA	unchanged	NA	unchanged	-1.31047	down-regulated	NA	unchanged	NA	unchanged	insulin-degrading enzyme, putative, expressed
LOC_Os07g40830	NA	unchanged	NA	unchanged	-1.26719	down-regulated	NA	unchanged	-5.09783	down-regulated	-1.18298	down-regulated	app1, putative, expressed
LOC_Os03g11950	NA	unchanged	1.39227	up-regulated	NA	unchanged	1.33133	up-regulated	NA	unchanged	NA	unchanged	SEC14 cytosolic factor family protein, putative, expressed
LOC_Os12g35590	11.6569	up-regulated	10.3448	up-regulated	11.9241	up-regulated	11.5467	up-regulated	12.95	up-regulated	12.8988	up-regulated	expressed protein
LOC_Os03g20260	NA	unchanged	-4.01241	down-regulated	-1.79811	down-regulated	-1.7633	down-regulated	2.7005	up-regulated	-3.94713	down-regulated	aspartic proteinase nepenthesin-1 precursor, putative, expressed
LOC_Os03g16610	NA	unchanged	NA	unchanged	NA	unchanged	1.79211	up-regulated	NA	unchanged	NA	unchanged	laccase precursor protein, putative, expressed
LOC_Os03g51430	NA	unchanged	NA	unchanged	NA	unchanged	-1.04082	down-regulated	NA	unchanged	NA	unchanged	SEC14 cytosolic factor family protein, putative, expressed
LOC_Os04g58840	NA	unchanged	1.89031	up-regulated	NA	unchanged	NA	unchanged	NA	unchanged	NA	unchanged	Eukaryotic aspartyl protease domain containing protein, expressed
LOC_Os07g35620	NA	unchanged	2.8921	up-regulated	NA	unchanged	NA	unchanged	NA	unchanged	NA	unchanged	expressed protein
LOC_Os03g61100	NA	unchanged	NA	unchanged	NA	unchanged	-1.7107	down-regulated	NA	unchanged	1.11113	up-regulated	GDP-mannose transporter, putative, expressed
LOC_Os02g49690	NA	unchanged	NA	unchanged	1.23974	up-regulated	1.32221	up-regulated	NA	unchanged	NA	unchanged	ACT domain-containing protein, putative, expressed
LOC_Os12g04340	2.90818	up-regulated	3.92048	up-regulated	1.50435	up-regulated	1.89394	up-regulated	2.09789	up-regulated	1.61122	up-regulated	sulfotransferase domain containing protein, expressed
LOC_Os12g32760	1.39716	up-regulated	NA	unchanged	NA	unchanged	NA	unchanged	-1.68568	down-regulated	NA	unchanged	transporter family protein, putative, expressed
LOC_Os08g38160	NA	unchanged	NA	unchanged	NA	unchanged	NA	unchanged	-1.59352	down-regulated	NA	unchanged	cytokinin-O-glucosyltransferase, putative, expressed
LOC_Os02g48094	NA	unchanged	1.19353	up-regulated	NA	unchanged	1.76492	up-regulated	NA	unchanged	NA	unchanged	expressed protein
LOC_Os10g06580	NA	unchanged	1.81335	up-regulated	NA	unchanged	NA	unchanged	NA	unchanged	NA	unchanged	cyclin-dependent kinase G-1, putative, expressed
LOC_Os09g32988	NA	unchanged	NA	unchanged	NA	unchanged	1.12758	up-regulated	NA	unchanged	NA	unchanged	POEI18 - Pollen Ole e I allergen and extensin family protein precursor, expressed
LOC_Os02g46120	NA	unchanged	1.10247	up-regulated	NA	unchanged	NA	unchanged	NA	unchanged	NA	unchanged	regulatory protein, putative, expressed
LOC_Os11g40810	NA	unchanged	-1.72482	down-regulated	-1.48645	down-regulated	-1.05511	down-regulated	NA	unchanged	-3.73013	down-regulated	receptor kinase, putative, expressed
LOC_Os03g59070	NA	unchanged	NA	unchanged	NA	unchanged	-1.08215	down-regulated	NA	unchanged	NA	unchanged	phosphatase, putative, expressed
LOC_Os01g50410	1.59355	up-regulated	NA	unchanged	1.25281	up-regulated	-1.96669	down-regulated	NA	unchanged	NA	unchanged	STE_MEKK_ste11_MAP3K.6 - STE kinases include homologs to sterile 7, sterile 11 and sterile 20 from yeast, expressed
LOC_Os07g06750	NA	unchanged	2.72899	up-regulated	1.50345	up-regulated	-4.87024	down-regulated	-2.47277	down-regulated	-4.012	down-regulated	VQ domain containing protein, putative, expressed
LOC_Os07g47770	NA	unchanged	NA	unchanged	NA	unchanged	2.84924	up-regulated	NA	unchanged	2.1324	up-regulated	expressed protein
LOC_Os05g49120	NA	unchanged	NA	unchanged	NA	unchanged	-1.30686	down-regulated	NA	unchanged	NA	unchanged	NLI interacting factor-like phosphatase, putative, expressed
LOC_Os11g47800	NA	unchanged	NA	unchanged	-1.08069	down-regulated	NA	unchanged	NA	unchanged	NA	unchanged	spo0B-associated GTP-binding protein, putative, expressed
LOC_Os06g01250	NA	unchanged	NA	unchanged	NA	unchanged	1.3715	up-regulated	NA	unchanged	NA	unchanged	cytochrome P450, putative, expressed
LOC_Os04g41280	NA	unchanged	1.3803	up-regulated	1.44338	up-regulated	1.43135	up-regulated	NA	unchanged	NA	unchanged	ankyrin repeat domain containing protein, expressed
LOC_Os08g17160	1.18346	up-regulated	1.50696	up-regulated	NA	unchanged	NA	unchanged	-1.08648	down-regulated	NA	unchanged	plastocyanin-like domain containing protein, putative, expressed
LOC_Os03g39900	3.31596	up-regulated	-2.18261	down-regulated	-4.69261	down-regulated	-2.22809	down-regulated	-1.96759	down-regulated	-3.62042	down-regulated	retrotransposon protein, putative, unclassified, expressed
LOC_Os01g53990	1.15297	up-regulated	2.47769	up-regulated	2.38523	up-regulated	1.95143	up-regulated	-1.11747	down-regulated	NA	unchanged	pectinesterase, putative, expressed
LOC_Os12g10290	6.41746	up-regulated	4.57627	up-regulated	4.03068	up-regulated	8.11135	up-regulated	7.70927	up-regulated	6.66897	up-regulated	expressed protein
LOC_Os01g51320	NA	unchanged	NA	unchanged	NA	unchanged	1.53647	up-regulated	NA	unchanged	NA	unchanged	peroxisomal N-acetyl-spermine/spermidine oxidase precursor, putative, expressed
LOC_Os04g34050	NA	unchanged	NA	unchanged	NA	unchanged	1.13148	up-regulated	NA	unchanged	NA	unchanged	VQ domain containing protein, putative, expressed
LOC_Os08g35630	NA	unchanged	-1.14859	down-regulated	NA	unchanged	-2.23887	down-regulated	NA	unchanged	NA	unchanged	MTD1, putative, expressed
LOC_Os04g38250	1.05193	up-regulated	NA	unchanged	1.9487	up-regulated	NA	unchanged	NA	unchanged	NA	unchanged	expressed protein
LOC_Os05g19010	NA	unchanged	1.76495	up-regulated	-1.16713	down-regulated	-2.90003	down-regulated	NA	unchanged	NA	unchanged	expressed protein
LOC_Os04g44400	NA	unchanged	1.05248	up-regulated	NA	unchanged	NA	unchanged	NA	unchanged	NA	unchanged	OsClp7 - Putative Clp protease homologue, expressed
LOC_Os12g26480	1.85578	up-regulated	NA	unchanged	NA	unchanged	1.49098	up-regulated	1.50769	up-regulated	1.55024	up-regulated	expressed protein
LOC_Os10g08780	NA	unchanged	NA	unchanged	-1.082	down-regulated	2.27489	up-regulated	-1.00617	down-regulated	NA	unchanged	expressed protein
LOC_Os10g31850	NA	unchanged	NA	unchanged	NA	unchanged	-1.0579	down-regulated	NA	unchanged	NA	unchanged	RING finger and CHY zinc finger domain-containing protein 1, putative, expressed
LOC_Os12g03040	-1.68795	down-regulated	-1.55299	down-regulated	-1.02499	down-regulated	-1.91782	down-regulated	NA	unchanged	-1.75659	down-regulated	no apical meristem protein, putative, expressed
LOC_Os03g15960	NA	unchanged	NA	unchanged	1.53338	up-regulated	NA	unchanged	NA	unchanged	NA	unchanged	hsp20/alpha crystallin family protein, putative, expressed
LOC_Os09g26210	NA	unchanged	NA	unchanged	1.85409	up-regulated	NA	unchanged	NA	unchanged	NA	unchanged	ZOS9-12 - C2H2 zinc finger protein, expressed
LOC_Os12g28100	1.28819	up-regulated	NA	unchanged	1.27654	up-regulated	1.54527	up-regulated	NA	unchanged	1.4874	up-regulated	NBS-LRR disease resistance protein, putative, expressed
LOC_Os04g43650	NA	unchanged	NA	unchanged	NA	unchanged	-2.27133	down-regulated	NA	unchanged	NA	unchanged	L-allo-threonine aldolase, putative, expressed
LOC_Os02g10470	NA	unchanged	NA	unchanged	NA	unchanged	-1.0951	down-regulated	NA	unchanged	NA	unchanged	EF hand family protein, putative, expressed
LOC_Os11g42200	NA	unchanged	-3.046	down-regulated	NA	unchanged	-1.97753	down-regulated	1.48981	up-regulated	NA	unchanged	laccase precursor protein, putative, expressed
LOC_Os07g40920	1.05452	up-regulated	NA	unchanged	1.37127	up-regulated	NA	unchanged	NA	unchanged	NA	unchanged	APO, putative, expressed
LOC_Os07g01810	NA	unchanged	NA	unchanged	1.2416	up-regulated	NA	unchanged	NA	unchanged	NA	unchanged	potassium channel protein, putative, expressed
LOC_Os03g49190	NA	unchanged	4.03898	up-regulated	1.92787	up-regulated	5.45363	up-regulated	-4.45945	down-regulated	-2.72585	down-regulated	oleosin, putative, expressed
LOC_Os03g12510	NA	unchanged	NA	unchanged	NA	unchanged	-1.79909	down-regulated	NA	unchanged	NA	unchanged	non-symbiotic hemoglobin 2, putative, expressed
LOC_Os01g09310	NA	unchanged	NA	unchanged	NA	unchanged	1.43853	up-regulated	NA	unchanged	NA	unchanged	EMB1895, putative, expressed
LOC_Os05g46460	NA	unchanged	NA	unchanged	NA	unchanged	-1.80291	down-regulated	NA	unchanged	NA	unchanged	hydrolase, alpha/beta fold family domain containing protein, expressed
LOC_Os10g37860	NA	unchanged	NA	unchanged	NA	unchanged	1.84683	up-regulated	NA	unchanged	NA	unchanged	expressed protein
LOC_Os03g56944	1.22134	up-regulated	NA	unchanged	NA	unchanged	1.37131	up-regulated	-1.36186	down-regulated	NA	unchanged	lysine-rich arabinogalactan protein 19 precursor, putative, expressed
LOC_Os12g40100	NA	unchanged	NA	unchanged	NA	unchanged	1.05712	up-regulated	NA	unchanged	NA	unchanged	expressed protein
LOC_Os04g52504	NA	unchanged	NA	unchanged	NA	unchanged	-1.29485	down-regulated	NA	unchanged	NA	unchanged	adhesive/proline-rich protein, putative, expressed
LOC_Os01g49210	NA	unchanged	NA	unchanged	NA	unchanged	NA	unchanged	-1.73453	down-regulated	NA	unchanged	expressed protein
LOC_Os05g32290	NA	unchanged	2.13181	up-regulated	NA	unchanged	1.14756	up-regulated	NA	unchanged	NA	unchanged	retrotransposon protein, putative, Ty1-copia subclass, expressed
LOC_Os10g42610	NA	unchanged	NA	unchanged	NA	unchanged	1.19451	up-regulated	NA	unchanged	-1.15296	down-regulated	expressed protein
LOC_Os12g29280	NA	unchanged	-3.06605	down-regulated	-4.5052	down-regulated	-4.1388	down-regulated	NA	unchanged	-1.6034	down-regulated	disease resistance protein RGA3, putative, expressed
LOC_Os04g52900	NA	unchanged	-1.47749	down-regulated	NA	unchanged	NA	unchanged	NA	unchanged	NA	unchanged	ABC transporter family protein, putative, expressed
LOC_Os09g37080	2.43359	up-regulated	NA	unchanged	NA	unchanged	-1.54916	down-regulated	-1.57759	down-regulated	-1.48105	down-regulated	expressed protein
LOC_Os07g39780	NA	unchanged	NA	unchanged	-1.83437	down-regulated	NA	unchanged	NA	unchanged	NA	unchanged	SUMO-activating enzyme subunit 2, putative, expressed
LOC_Os09g32770	-1.08631	down-regulated	NA	unchanged	NA	unchanged	3.50443	up-regulated	NA	unchanged	NA	unchanged	auxin efflux carrier component, putative, expressed
LOC_Os01g43590	NA	unchanged	NA	unchanged	NA	unchanged	1.31871	up-regulated	NA	unchanged	-1.53048	down-regulated	HSF-type DNA-binding domain containing protein, expressed
LOC_Os07g43020	1.02594	up-regulated	1.25071	up-regulated	1.2151	up-regulated	NA	unchanged	NA	unchanged	NA	unchanged	TRM112, putative, expressed
LOC_Os02g30820	NA	unchanged	-1.53989	down-regulated	NA	unchanged	4.99138	up-regulated	NA	unchanged	-2.01815	down-regulated	expressed protein
LOC_Os05g51150	NA	unchanged	-1.1266	down-regulated	NA	unchanged	NA	unchanged	NA	unchanged	NA	unchanged	RNA polymerase sigma factor, putative, expressed
LOC_Os07g40630	NA	unchanged	NA	unchanged	NA	unchanged	NA	unchanged	-1.30468	down-regulated	NA	unchanged	BRASSINOSTEROID INSENSITIVE 1 precursor, putative, expressed
LOC_Os10g32810	NA	unchanged	NA	unchanged	NA	unchanged	1.38009	up-regulated	NA	unchanged	NA	unchanged	beta-amylase, putative, expressed
LOC_Os03g30250	NA	unchanged	NA	unchanged	NA	unchanged	1.87016	up-regulated	NA	unchanged	NA	unchanged	COBRA-like protein precursor, putative, expressed
LOC_Os01g63060	NA	unchanged	NA	unchanged	NA	unchanged	-1.52992	down-regulated	NA	unchanged	NA	unchanged	phosphatidic acid phosphatase-related, putative, expressed
LOC_Os11g44920	NA	unchanged	1.8786	up-regulated	NA	unchanged	NA	unchanged	NA	unchanged	NA	unchanged	expressed protein
LOC_Os05g39930	1.86341	up-regulated	NA	unchanged	NA	unchanged	NA	unchanged	-1.59785	down-regulated	NA	unchanged	spotted leaf 11, putative, expressed
LOC_Os04g47360	NA	unchanged	NA	unchanged	NA	unchanged	NA	unchanged	NA	unchanged	-1.09407	down-regulated	OsPOP9 - Putative Prolyl Oligopeptidase homologue, expressed
LOC_Os03g15780	NA	unchanged	NA	unchanged	NA	unchanged	-1.36956	down-regulated	NA	unchanged	NA	unchanged	anthranilate synthase component I-1, chloroplast precursor, putative, expressed
LOC_Os03g62810	NA	unchanged	-1.0553	down-regulated	NA	unchanged	NA	unchanged	NA	unchanged	NA	unchanged	transposon protein, putative, unclassified, expressed
LOC_Os02g21700	NA	unchanged	NA	unchanged	1.39981	up-regulated	NA	unchanged	NA	unchanged	NA	unchanged	STE_MEKK_ste11_MAP3K.8 - STE kinases include homologs to sterile 7, sterile 11 and sterile 20 from yeast, expressed
LOC_Os05g11700	NA	unchanged	NA	unchanged	NA	unchanged	1.91369	up-regulated	NA	unchanged	NA	unchanged	PPR repeat containing protein, expressed
LOC_Os04g50940	NA	unchanged	-3.59735	down-regulated	1.79896	up-regulated	-3.28214	down-regulated	-1.31856	down-regulated	-1.62375	down-regulated	peptide transporter PTR2, putative, expressed
LOC_Os09g33690	NA	unchanged	NA	unchanged	NA	unchanged	NA	unchanged	NA	unchanged	-1.72269	down-regulated	Os9bglu32 - beta-glucosidase homologue, similar to G. max hydroxyisourate hydrolase, expressed
LOC_Os09g26350	1.04853	up-regulated	1.9765	up-regulated	1.13897	up-regulated	NA	unchanged	NA	unchanged	NA	unchanged	expressed protein
LOC_Os04g11120	-5.28487	down-regulated	-1.65752	down-regulated	1.43834	up-regulated	6.48166	up-regulated	NA	unchanged	NA	unchanged	expressed protein
LOC_Os10g22050	NA	unchanged	-1.30195	down-regulated	NA	unchanged	NA	unchanged	NA	unchanged	NA	unchanged	expressed protein
LOC_Os03g30130	NA	unchanged	-1.17214	down-regulated	NA	unchanged	NA	unchanged	NA	unchanged	NA	unchanged	phospholipase C, putative, expressed
LOC_Os09g37320	NA	unchanged	NA	unchanged	NA	unchanged	2.29629	up-regulated	NA	unchanged	NA	unchanged	retrotransposon protein, putative, unclassified, expressed
LOC_Os03g41390	1.45978	up-regulated	NA	unchanged	NA	unchanged	NA	unchanged	-1.94609	down-regulated	NA	unchanged	ZOS3-15 - C2H2 zinc finger protein, expressed
LOC_Os04g55720	NA	unchanged	NA	unchanged	NA	unchanged	-1.13116	down-regulated	NA	unchanged	NA	unchanged	D-3-phosphoglycerate dehydrogenase, chloroplast precursor, putative, expressed
LOC_Os04g41800	NA	unchanged	NA	unchanged	NA	unchanged	1.74232	up-regulated	-1.45069	down-regulated	NA	unchanged	expressed protein
LOC_Os12g39830	NA	unchanged	1.55431	up-regulated	NA	unchanged	1.57298	up-regulated	NA	unchanged	NA	unchanged	cyclin, putative, expressed
LOC_Os05g45070	NA	unchanged	NA	unchanged	1.2898	up-regulated	-1.72887	down-regulated	-1.52066	down-regulated	NA	unchanged	harpin-induced protein 1 domain containing protein, expressed
LOC_Os12g36630	NA	unchanged	-2.99452	down-regulated	-2.35885	down-regulated	-3.39897	down-regulated	NA	unchanged	1.08281	up-regulated	universal stress protein domain containing protein, putative, expressed
LOC_Os02g48710	NA	unchanged	-1.0825	down-regulated	NA	unchanged	NA	unchanged	-2.29565	down-regulated	NA	unchanged	expressed protein
LOC_Os04g57970	NA	unchanged	NA	unchanged	NA	unchanged	1.36778	up-regulated	NA	unchanged	NA	unchanged	expressed protein
LOC_Os03g06250	NA	unchanged	NA	unchanged	NA	unchanged	-1.18967	down-regulated	NA	unchanged	NA	unchanged	retrotransposon protein, putative, unclassified, expressed
LOC_Os01g09870	2.45225	up-regulated	2.44841	up-regulated	NA	unchanged	NA	unchanged	-1.16907	down-regulated	NA	unchanged	expressed protein
LOC_Os03g15040	NA	unchanged	-1.13115	down-regulated	NA	unchanged	-1.01963	down-regulated	NA	unchanged	NA	unchanged	FAR1 family protein, expressed
LOC_Os01g03720	-2.343	down-regulated	NA	unchanged	NA	unchanged	NA	unchanged	NA	unchanged	NA	unchanged	MYB family transcription factor, putative, expressed
LOC_Os07g01370	1.3921	up-regulated	NA	unchanged	NA	unchanged	1.84996	up-regulated	NA	unchanged	NA	unchanged	peroxidase precursor, putative, expressed
LOC_Os03g53020	1.42734	up-regulated	NA	unchanged	NA	unchanged	-1.80542	down-regulated	NA	unchanged	NA	unchanged	helix-loop-helix DNA-binding domain containing protein, expressed
LOC_Os02g20540	1.21502	up-regulated	2.20094	up-regulated	NA	unchanged	1.96205	up-regulated	-1.08658	down-regulated	NA	unchanged	fasciclin domain containing protein, expressed
LOC_Os05g10670	NA	unchanged	1.82174	up-regulated	1.44005	up-regulated	1.43295	up-regulated	NA	unchanged	NA	unchanged	zinc finger CCCH type family protein, putative, expressed
LOC_Os12g12514	6.09088	up-regulated	2.317	up-regulated	3.07635	up-regulated	4.11881	up-regulated	1.64144	up-regulated	3.76984	up-regulated	NADP-dependent oxidoreductase, putative, expressed
LOC_Os12g10490	8.32135	up-regulated	2.2777	up-regulated	3.10292	up-regulated	7.78602	up-regulated	8.81102	up-regulated	9.45066	up-regulated	expressed protein
LOC_Os07g37010	NA	unchanged	1.36095	up-regulated	NA	unchanged	NA	unchanged	NA	unchanged	NA	unchanged	cyclin, putative, expressed
LOC_Os07g34020	NA	unchanged	-1.26398	down-regulated	NA	unchanged	NA	unchanged	NA	unchanged	NA	unchanged	expressed protein
LOC_Os08g31090	1.09417	up-regulated	NA	unchanged	NA	unchanged	NA	unchanged	-2.46421	down-regulated	NA	unchanged	expressed protein
LOC_Os07g07990	NA	unchanged	NA	unchanged	1.07255	up-regulated	NA	unchanged	-1.51381	down-regulated	NA	unchanged	uncharacterized protein At4g06744 precursor, putative, expressed
LOC_Os01g43710	NA	unchanged	NA	unchanged	NA	unchanged	-1.32806	down-regulated	NA	unchanged	NA	unchanged	cytochrome P450 72A1, putative, expressed
LOC_Os12g43490	NA	unchanged	-1.48506	down-regulated	NA	unchanged	1.50678	up-regulated	-1.0434	down-regulated	-2.53794	down-regulated	thaumatin, putative, expressed
LOC_Os08g40060	NA	unchanged	NA	unchanged	NA	unchanged	1.05861	up-regulated	NA	unchanged	NA	unchanged	expressed protein
LOC_Os12g19100	7.96893	up-regulated	2.41844	up-regulated	7.0316	up-regulated	7.02372	up-regulated	8.019	up-regulated	7.90839	up-regulated	transposon protein, putative, unclassified, expressed
LOC_Os05g06160	NA	unchanged	NA	unchanged	NA	unchanged	-1.65121	down-regulated	NA	unchanged	1.41004	up-regulated	trehalose phosphatase, putative, expressed
LOC_Os02g02250	NA	unchanged	NA	unchanged	1.24662	up-regulated	NA	unchanged	NA	unchanged	1.32095	up-regulated	expressed protein
LOC_Os10g10700	2.63192	up-regulated	NA	unchanged	NA	unchanged	NA	unchanged	-1.34239	down-regulated	NA	unchanged	invertase/pectin methylesterase inhibitor family protein, putative, expressed
LOC_Os02g53510	NA	unchanged	NA	unchanged	NA	unchanged	NA	unchanged	NA	unchanged	-1.30757	down-regulated	oxidoreductase/ transition metal ion binding protein, putative, expressed
LOC_Os12g29350	-1.32419	down-regulated	-1.94284	down-regulated	NA	unchanged	NA	unchanged	NA	unchanged	-1.43847	down-regulated	ATP binding protein, putative, expressed
LOC_Os02g48780	NA	unchanged	1.35831	up-regulated	NA	unchanged	1.28178	up-regulated	NA	unchanged	NA	unchanged	IQ calmodulin-binding and BAG domain containing protein, putative, expressed
LOC_Os06g48780	NA	unchanged	1.18192	up-regulated	NA	unchanged	NA	unchanged	NA	unchanged	NA	unchanged	60S acidic ribosomal protein, putative, expressed
LOC_Os05g03590	1.49719	up-regulated	1.26452	up-regulated	NA	unchanged	NA	unchanged	NA	unchanged	NA	unchanged	expressed protein
LOC_Os12g35890	2.20133	up-regulated	1.13747	up-regulated	1.23384	up-regulated	NA	unchanged	1.5529	up-regulated	NA	unchanged	FAD dependent oxidoreductase domain containing protein, expressed
LOC_Os01g70790	1.95826	up-regulated	NA	unchanged	NA	unchanged	NA	unchanged	-1.81527	down-regulated	NA	unchanged	SRC2 protein, putative, expressed
LOC_Os10g39100	NA	unchanged	NA	unchanged	NA	unchanged	-1.5653	down-regulated	-1.00174	down-regulated	NA	unchanged	uncharacterized Cys-rich domain containing protein, putative, expressed
LOC_Os09g31210	NA	unchanged	NA	unchanged	NA	unchanged	1.44065	up-regulated	NA	unchanged	NA	unchanged	AGC_PVPK_like_CDK8.1 - ACG kinases include homologs to PKA, PKG and PKC, expressed
LOC_Os12g08000	6.04881	up-regulated	1.90846	up-regulated	1.85562	up-regulated	2.40964	up-regulated	5.83991	up-regulated	6.14791	up-regulated	5-nucleotidase domain-containing protein, putative, expressed
LOC_Os03g05640	NA	unchanged	NA	unchanged	NA	unchanged	NA	unchanged	NA	unchanged	-3.41731	down-regulated	inorganic phosphate transporter, putative, expressed
LOC_Os12g13910	1.17558	up-regulated	1.51507	up-regulated	1.95785	up-regulated	3.2201	up-regulated	NA	unchanged	NA	unchanged	expressed protein
LOC_Os05g41000	NA	unchanged	-1.33013	down-regulated	NA	unchanged	NA	unchanged	NA	unchanged	NA	unchanged	endonuclease/exonuclease/phosphatase family domain containing protein, expressed
LOC_Os08g31950	1.04862	up-regulated	NA	unchanged	1.09224	up-regulated	NA	unchanged	-1.82824	down-regulated	NA	unchanged	expressed protein
LOC_Os02g08230	NA	unchanged	NA	unchanged	NA	unchanged	1.22905	up-regulated	NA	unchanged	NA	unchanged	WAX2, putative, expressed
LOC_Os02g28310	NA	unchanged	NA	unchanged	NA	unchanged	1.09931	up-regulated	NA	unchanged	NA	unchanged	expressed protein
LOC_Os12g26880	2.60945	up-regulated	1.67491	up-regulated	1.5125	up-regulated	2.40327	up-regulated	NA	unchanged	2.25903	up-regulated	plastocyanin-like domain containing protein, putative, expressed
LOC_Os10g30210	1.14226	up-regulated	1.17814	up-regulated	NA	unchanged	1.19907	up-regulated	NA	unchanged	NA	unchanged	expressed protein
LOC_Os07g02440	NA	unchanged	NA	unchanged	1.20834	up-regulated	2.74472	up-regulated	NA	unchanged	NA	unchanged	peroxidase precursor, putative, expressed
LOC_Os07g46140	NA	unchanged	NA	unchanged	-1.08794	down-regulated	-3.64008	down-regulated	-2.87163	down-regulated	-2.76203	down-regulated	transposon protein, putative, unclassified, expressed
LOC_Os12g05330	-2.27197	down-regulated	NA	unchanged	NA	unchanged	-3.81757	down-regulated	-6.74556	down-regulated	-3.11203	down-regulated	protein of unknown function containing protein, expressed
LOC_Os01g63444	NA	unchanged	NA	unchanged	NA	unchanged	1.59804	up-regulated	NA	unchanged	NA	unchanged	expressed protein
LOC_Os02g33550	1.50878	up-regulated	NA	unchanged	NA	unchanged	1.78979	up-regulated	-1.07969	down-regulated	NA	unchanged	harpin-induced protein 1 domain containing protein, expressed
LOC_Os01g71860	3.67692	up-regulated	NA	unchanged	NA	unchanged	-3.68893	down-regulated	1.88724	up-regulated	-3.75908	down-regulated	glycosyl hydrolases family 17, putative, expressed
LOC_Os11g09020	NA	unchanged	1.03678	up-regulated	1.65039	up-regulated	NA	unchanged	NA	unchanged	NA	unchanged	amino acid transporter, putative, expressed
LOC_Os09g33876	NA	unchanged	NA	unchanged	NA	unchanged	-1.504	down-regulated	NA	unchanged	NA	unchanged	expressed protein
LOC_Os05g01380	-1.20695	down-regulated	NA	unchanged	1.38126	up-regulated	NA	unchanged	-1.05767	down-regulated	NA	unchanged	polygalacturonase inhibitor precursor, putative, expressed
LOC_Os12g07970	NA	unchanged	NA	unchanged	-1.33505	down-regulated	NA	unchanged	NA	unchanged	NA	unchanged	transporter, major facilitator family, putative, expressed
LOC_Os10g09930	NA	unchanged	1.79591	up-regulated	1.08379	up-regulated	1.07844	up-regulated	NA	unchanged	NA	unchanged	expressed protein
LOC_Os07g03860	NA	unchanged	NA	unchanged	NA	unchanged	-2.44257	down-regulated	1.08479	up-regulated	-1.30723	down-regulated	lectin-like receptor kinase 7, putative, expressed
LOC_Os06g04870	NA	unchanged	NA	unchanged	NA	unchanged	1.51593	up-regulated	NA	unchanged	NA	unchanged	homeobox associated leucine zipper, putative, expressed
LOC_Os05g01460	NA	unchanged	NA	unchanged	NA	unchanged	-1.20483	down-regulated	NA	unchanged	NA	unchanged	STIP1 homology and U box-containing protein 1, putative, expressed
LOC_Os10g42220	-4.8969	down-regulated	-2.5276	down-regulated	-3.8894	down-regulated	-5.15108	down-regulated	-3.67286	down-regulated	-1.20453	down-regulated	enoyl-CoA hydratase/isomerase family protein, putative, expressed
LOC_Os07g31500	NA	unchanged	NA	unchanged	NA	unchanged	1.71097	up-regulated	NA	unchanged	NA	unchanged	leucine-rich repeat receptor protein kinase EXS precursor, putative, expressed
LOC_Os09g24820	NA	unchanged	NA	unchanged	1.00077	up-regulated	NA	unchanged	NA	unchanged	NA	unchanged	ZF-HD protein dimerisation region containing protein, expressed
LOC_Os06g15910	NA	unchanged	-1.29339	down-regulated	NA	unchanged	NA	unchanged	NA	unchanged	NA	unchanged	potassium transporter, putative, expressed
LOC_Os01g63230	NA	unchanged	NA	unchanged	NA	unchanged	-1.51751	down-regulated	NA	unchanged	NA	unchanged	growth regulator related protein, putative, expressed
LOC_Os01g15220	NA	unchanged	1.07547	up-regulated	1.01223	up-regulated	4.32619	up-regulated	-1.36747	down-regulated	-3.10257	down-regulated	expressed protein
LOC_Os03g08790	NA	unchanged	1.06637	up-regulated	NA	unchanged	1.46872	up-regulated	NA	unchanged	NA	unchanged	aspartic proteinase nepenthesin precursor, putative, expressed
LOC_Os01g64680	NA	unchanged	1.03427	up-regulated	NA	unchanged	NA	unchanged	NA	unchanged	NA	unchanged	bolA, putative, expressed
LOC_Os02g52010	NA	unchanged	NA	unchanged	NA	unchanged	NA	unchanged	-2.31525	down-regulated	NA	unchanged	phosphate-induced protein 1 conserved region domain containing protein, expressed
LOC_Os05g33554	NA	unchanged	3.16859	up-regulated	3.23757	up-regulated	-4.26107	down-regulated	NA	unchanged	2.31617	up-regulated	methyl-binding domain protein MBD, putative, expressed
LOC_Os03g40070	NA	unchanged	NA	unchanged	NA	unchanged	NA	unchanged	-1.58381	down-regulated	NA	unchanged	transposon protein, putative, unclassified, expressed
LOC_Os11g04830	NA	unchanged	-1.09241	down-regulated	NA	unchanged	NA	unchanged	-1.7519	down-regulated	-2.21436	down-regulated	embryogenesis transmembrane protein, putative, expressed
LOC_Os02g44940	1.06506	up-regulated	NA	unchanged	NA	unchanged	1.16279	up-regulated	-1.06086	down-regulated	NA	unchanged	RALFL8 - Rapid ALkalinization Factor RALF family protein precursor, expressed
LOC_Os12g16080	1.46898	up-regulated	NA	unchanged	1.27345	up-regulated	1.55762	up-regulated	NA	unchanged	NA	unchanged	expressed protein
LOC_Os12g11860	5.78186	up-regulated	1.81485	up-regulated	-1.07278	down-regulated	3.99361	up-regulated	6.27591	up-regulated	5.31123	up-regulated	verticillium wilt disease resistance protein precursor, putative, expressed
LOC_Os04g28990	NA	unchanged	NA	unchanged	NA	unchanged	1.53627	up-regulated	NA	unchanged	NA	unchanged	dehydrogenase, putative, expressed
LOC_Os11g29720	NA	unchanged	NA	unchanged	1.03938	up-regulated	4.2721	up-regulated	1.89282	up-regulated	NA	unchanged	cytochrome P450, putative, expressed
LOC_Os04g56030	NA	unchanged	NA	unchanged	1.46432	up-regulated	-1.45351	down-regulated	-1.56533	down-regulated	-1.49662	down-regulated	glycine-rich cell wall structural protein precursor, putative, expressed
LOC_Os10g07978	NA	unchanged	-1.17807	down-regulated	NA	unchanged	NA	unchanged	NA	unchanged	NA	unchanged	disease resistance protein RPM1, putative, expressed
LOC_Os08g33650	NA	unchanged	NA	unchanged	NA	unchanged	1.36707	up-regulated	NA	unchanged	NA	unchanged	SET domain-containing protein, putative, expressed
LOC_Os03g11080	NA	unchanged	1.82537	up-regulated	NA	unchanged	NA	unchanged	NA	unchanged	NA	unchanged	expressed protein
LOC_Os10g26500	NA	unchanged	NA	unchanged	NA	unchanged	1.24355	up-regulated	NA	unchanged	NA	unchanged	homeobox associated leucine zipper, putative, expressed
LOC_Os04g32790	NA	unchanged	3.14625	up-regulated	3.4667	up-regulated	NA	unchanged	-2.02651	down-regulated	NA	unchanged	AP2 domain containing protein, expressed
LOC_Os02g43080	NA	unchanged	-1.0869	down-regulated	NA	unchanged	NA	unchanged	NA	unchanged	NA	unchanged	PPR repeat domain containing protein, putative, expressed
LOC_Os12g32536	-12.5911	down-regulated	-11.3475	down-regulated	-10.0807	down-regulated	-11.9776	down-regulated	-11.7461	down-regulated	-12.7872	down-regulated	expressed protein
LOC_Os02g51040	NA	unchanged	2.35625	up-regulated	1.4981	up-regulated	NA	unchanged	NA	unchanged	NA	unchanged	expansin precursor, putative, expressed
LOC_Os12g13490	1.51039	up-regulated	1.55306	up-regulated	2.40983	up-regulated	7.0722	up-regulated	4.93632	up-regulated	2.79569	up-regulated	retrotransposon protein, putative, Ty3-gypsy subclass
LOC_Os06g45970	NA	unchanged	-2.87526	down-regulated	NA	unchanged	-6.28689	down-regulated	-5.67381	down-regulated	NA	unchanged	OsSAUR26 - Auxin-responsive SAUR gene family member, expressed
LOC_Os06g09340	1.65189	up-regulated	NA	unchanged	1.06463	up-regulated	NA	unchanged	-1.29325	down-regulated	NA	unchanged	pectinesterase, putative, expressed
LOC_Os09g20684	1.47262	up-regulated	NA	unchanged	NA	unchanged	2.40271	up-regulated	NA	unchanged	NA	unchanged	SMP-30/Gluconolaconase/LRE-like region containing protein, expressed
LOC_Os04g42980	NA	unchanged	NA	unchanged	NA	unchanged	-1.16489	down-regulated	NA	unchanged	NA	unchanged	zinc finger family protein, putative, expressed
LOC_Os03g23960	NA	unchanged	NA	unchanged	NA	unchanged	1.20451	up-regulated	NA	unchanged	NA	unchanged	IQ calmodulin-binding motif family protein, putative, expressed
LOC_Os10g42030	6.44673	up-regulated	-1.19626	down-regulated	3.07011	up-regulated	4.6588	up-regulated	4.43844	up-regulated	6.96377	up-regulated	expressed protein
LOC_Os12g24800	1.40521	up-regulated	1.31576	up-regulated	2.59866	up-regulated	5.89714	up-regulated	2.04493	up-regulated	3.34472	up-regulated	9-cis-epoxycarotenoid dioxygenase 1, chloroplast precursor, putative, expressed
LOC_Os06g11510	1.037	up-regulated	1.12237	up-regulated	NA	unchanged	1.41108	up-regulated	-1.26651	down-regulated	NA	unchanged	expressed protein
LOC_Os01g02870	NA	unchanged	-1.7545	down-regulated	NA	unchanged	NA	unchanged	NA	unchanged	NA	unchanged	auxin-induced protein 5NG4, putative, expressed
LOC_Os01g74660	NA	unchanged	NA	unchanged	NA	unchanged	1.04704	up-regulated	NA	unchanged	NA	unchanged	dihydroflavonol-4-reductase, putative, expressed
LOC_Os03g64130	NA	unchanged	NA	unchanged	1.54012	up-regulated	1.12629	up-regulated	NA	unchanged	NA	unchanged	avr9/Cf-9 rapidly elicited protein, putative, expressed
LOC_Os01g47280	1.16906	up-regulated	1.31236	up-regulated	NA	unchanged	3.27374	up-regulated	-1.26662	down-regulated	NA	unchanged	expressed protein
LOC_Os01g22249	NA	unchanged	NA	unchanged	NA	unchanged	NA	unchanged	-1.07533	down-regulated	-2.35611	down-regulated	peroxidase precursor, putative, expressed
LOC_Os03g42830	NA	unchanged	-2.63016	down-regulated	NA	unchanged	-1.40091	down-regulated	NA	unchanged	-1.53752	down-regulated	MATE efflux family protein, putative, expressed
LOC_Os05g13320	NA	unchanged	NA	unchanged	NA	unchanged	2.17964	up-regulated	NA	unchanged	NA	unchanged	C4-dicarboxylate transporter/malic acid transport protein, expressed
LOC_Os08g37345	NA	unchanged	NA	unchanged	1.99357	up-regulated	NA	unchanged	NA	unchanged	NA	unchanged	DNA binding protein, putative, expressed
LOC_Os12g08020	8.72563	up-regulated	1.6636	up-regulated	2.74338	up-regulated	8.17368	up-regulated	11.3818	up-regulated	11.0598	up-regulated	expressed protein
LOC_Os09g38020	NA	unchanged	1.18962	up-regulated	NA	unchanged	NA	unchanged	NA	unchanged	NA	unchanged	Core histone H2A/H2B/H3/H4 domain containing protein, putative, expressed
LOC_Os12g32790	NA	unchanged	-2.13445	down-regulated	-1.84181	down-regulated	-2.16534	down-regulated	NA	unchanged	-1.82558	down-regulated	disease resistance RPP13-like protein 1, putative, expressed
LOC_Os08g38460	NA	unchanged	NA	unchanged	NA	unchanged	NA	unchanged	-1.44021	down-regulated	NA	unchanged	zinc finger, C3HC4 type domain containing protein, expressed
LOC_Os07g06080	NA	unchanged	1.32597	up-regulated	1.0186	up-regulated	1.73428	up-regulated	NA	unchanged	NA	unchanged	FAD dependent oxidoreductase domain containing protein, expressed
LOC_Os09g25760	NA	unchanged	NA	unchanged	NA	unchanged	-1.39635	down-regulated	NA	unchanged	NA	unchanged	tetraspanin family protein, putative, expressed
LOC_Os01g64300	NA	unchanged	1.05525	up-regulated	NA	unchanged	NA	unchanged	NA	unchanged	NA	unchanged	DUF584 domain containing protein, putative, expressed
LOC_Os04g55700	NA	unchanged	NA	unchanged	-1.0765	down-regulated	NA	unchanged	NA	unchanged	NA	unchanged	exonuclease, putative, expressed
LOC_Os05g45980	NA	unchanged	1.42473	up-regulated	NA	unchanged	2.21166	up-regulated	3.13178	up-regulated	-1.13416	down-regulated	expressed protein
LOC_Os01g58130	NA	unchanged	NA	unchanged	NA	unchanged	-2.65529	down-regulated	-1.0569	down-regulated	NA	unchanged	expressed protein
LOC_Os12g36620	NA	unchanged	-3.0357	down-regulated	-1.79971	down-regulated	-1.39629	down-regulated	NA	unchanged	NA	unchanged	pentatricopeptide, putative, expressed
LOC_Os07g26974	NA	unchanged	1.04442	up-regulated	NA	unchanged	NA	unchanged	NA	unchanged	NA	unchanged	expressed protein
LOC_Os08g40620	NA	unchanged	NA	unchanged	NA	unchanged	-1.34654	down-regulated	NA	unchanged	NA	unchanged	rabGAP/TBC domain-containing protein, putative, expressed
LOC_Os04g44440	NA	unchanged	2.19476	up-regulated	1.71186	up-regulated	4.65857	up-regulated	NA	unchanged	NA	unchanged	TCP family transcription factor, putative, expressed
LOC_Os09g30300	NA	unchanged	-1.55504	down-regulated	NA	unchanged	NA	unchanged	-2.59021	down-regulated	NA	unchanged	expressed protein
LOC_Os12g05740	NA	unchanged	NA	unchanged	NA	unchanged	1.75617	up-regulated	NA	unchanged	NA	unchanged	expressed protein
LOC_Os03g48560	NA	unchanged	NA	unchanged	NA	unchanged	2.20959	up-regulated	NA	unchanged	NA	unchanged	N-acetylglucosaminyltransferase, putative, expressed
LOC_Os05g25770	NA	unchanged	NA	unchanged	NA	unchanged	NA	unchanged	-2.08351	down-regulated	-1.76719	down-regulated	WRKY45, expressed
LOC_Os02g02040	NA	unchanged	NA	unchanged	NA	unchanged	1.16536	up-regulated	NA	unchanged	NA	unchanged	protein kinase, putative, expressed
LOC_Os12g04100	5.64513	up-regulated	3.42441	up-regulated	6.94611	up-regulated	3.17409	up-regulated	6.85044	up-regulated	6.53523	up-regulated	cytochrome P450, putative, expressed
LOC_Os05g36900	NA	unchanged	NA	unchanged	NA	unchanged	2.04008	up-regulated	NA	unchanged	NA	unchanged	dof zinc finger domain containing protein, putative, expressed
LOC_Os01g21170	NA	unchanged	-2.59896	down-regulated	NA	unchanged	NA	unchanged	NA	unchanged	-1.12985	down-regulated	expressed protein
LOC_Os03g25790	NA	unchanged	NA	unchanged	1.02077	up-regulated	NA	unchanged	-1.38862	down-regulated	NA	unchanged	glycosyl hydrolases family 17 protein, expressed
LOC_Os04g11060	-1.4923	down-regulated	-1.29828	down-regulated	NA	unchanged	4.45355	up-regulated	2.58646	up-regulated	NA	unchanged	expressed protein
LOC_Os02g03960	NA	unchanged	NA	unchanged	NA	unchanged	1.47284	up-regulated	NA	unchanged	NA	unchanged	CPuORF1 - conserved peptide uORF-containing transcript, expressed
LOC_Os03g16670	NA	unchanged	NA	unchanged	NA	unchanged	NA	unchanged	-1.13271	down-regulated	NA	unchanged	haloacid dehalogenase-like hydrolase family protein, putative, expressed
LOC_Os06g47800	NA	unchanged	-1.78933	down-regulated	NA	unchanged	NA	unchanged	NA	unchanged	NA	unchanged	disease resistance protein RGA3, putative, expressed
LOC_Os12g07830	5.01297	up-regulated	2.48815	up-regulated	2.9107	up-regulated	8.91726	up-regulated	5.5201	up-regulated	5.52011	up-regulated	OsAPx5 - Stromal Ascorbate Peroxidase encoding gene 5,8, expressed
LOC_Os11g25560	NA	unchanged	NA	unchanged	NA	unchanged	1.47659	up-regulated	NA	unchanged	NA	unchanged	BHLH transcription factor, putative, expressed
LOC_Os01g06590	NA	unchanged	NA	unchanged	NA	unchanged	-1.63909	down-regulated	NA	unchanged	NA	unchanged	zinc finger, C3HC4 type domain containing protein, expressed
LOC_Os01g66640	2.16333	up-regulated	-1.37747	down-regulated	NA	unchanged	4.31477	up-regulated	NA	unchanged	NA	unchanged	S-domain receptor-like protein kinase, putative, expressed
LOC_Os08g41880	NA	unchanged	NA	unchanged	NA	unchanged	1.46109	up-regulated	NA	unchanged	NA	unchanged	nucleotide pyrophosphatase/phosphodiesterase, putative, expressed
LOC_Os12g10510	NA	unchanged	NA	unchanged	NA	unchanged	-1.11398	down-regulated	NA	unchanged	NA	unchanged	expressed protein
LOC_Os03g22820	NA	unchanged	NA	unchanged	NA	unchanged	-1.74836	down-regulated	-2.61136	down-regulated	NA	unchanged	expressed protein
LOC_Os03g19090	NA	unchanged	1.44136	up-regulated	1.10701	up-regulated	1.00793	up-regulated	NA	unchanged	NA	unchanged	expressed protein
LOC_Os11g42290	2.97195	up-regulated	NA	unchanged	3.21331	up-regulated	-1.80745	down-regulated	-4.16869	down-regulated	-6.04182	down-regulated	transferase family protein, putative, expressed
LOC_Os02g43330	NA	unchanged	1.7911	up-regulated	1.19785	up-regulated	NA	unchanged	-2.66214	down-regulated	-1.10517	down-regulated	homeobox associated leucine zipper, putative, expressed
LOC_Os10g25674	NA	unchanged	-1.77797	down-regulated	NA	unchanged	-1.00417	down-regulated	NA	unchanged	NA	unchanged	mps one binder kinase activator-like 1A, putative, expressed
LOC_Os04g21600	1.05168	up-regulated	1.26916	up-regulated	NA	unchanged	NA	unchanged	NA	unchanged	NA	unchanged	expressed protein
LOC_Os01g41530	NA	unchanged	1.9125	up-regulated	1.03855	up-regulated	1.02839	up-regulated	NA	unchanged	NA	unchanged	OsFBL2 - F-box domain and LRR containing protein, expressed
LOC_Os08g28740	NA	unchanged	1.51053	up-regulated	NA	unchanged	NA	unchanged	NA	unchanged	NA	unchanged	expressed protein
LOC_Os01g67410	NA	unchanged	-1.07703	down-regulated	1.06124	up-regulated	3.74693	up-regulated	-1.12496	down-regulated	NA	unchanged	AP2/EREBP transcription factor BABY BOOM, putative, expressed
LOC_Os04g51140	NA	unchanged	NA	unchanged	NA	unchanged	-1.06222	down-regulated	NA	unchanged	NA	unchanged	E2F-related protein, putative, expressed
LOC_Os04g58850	1.38859	up-regulated	NA	unchanged	NA	unchanged	NA	unchanged	-1.6167	down-regulated	NA	unchanged	harpin-induced protein 1 domain containing protein, expressed
LOC_Os10g42404	6.93202	up-regulated	6.14967	up-regulated	6.06336	up-regulated	7.49743	up-regulated	5.62799	up-regulated	6.49932	up-regulated	expressed protein
LOC_Os10g14180	-1.00625	down-regulated	-2.20063	down-regulated	NA	unchanged	-2.70396	down-regulated	-1.53338	down-regulated	NA	unchanged	expressed protein
LOC_Os11g48080	NA	unchanged	NA	unchanged	NA	unchanged	1.36139	up-regulated	NA	unchanged	NA	unchanged	SOR/SNZ family protein, putative, expressed
LOC_Os03g61780	NA	unchanged	NA	unchanged	NA	unchanged	1.13128	up-regulated	NA	unchanged	NA	unchanged	glucan endo-1,3-beta-glucosidase-related, putative, expressed
LOC_Os05g11005	NA	unchanged	1.0021	up-regulated	1.78322	up-regulated	NA	unchanged	NA	unchanged	NA	unchanged	expressed protein
LOC_Os05g10830	2.21276	up-regulated	1.45428	up-regulated	2.06849	up-regulated	1.1457	up-regulated	NA	unchanged	NA	unchanged	proteophosphoglycan ppg4, putative, expressed
LOC_Os10g42960	NA	unchanged	NA	unchanged	NA	unchanged	NA	unchanged	NA	unchanged	-2.39908	down-regulated	urea active transporter, putative, expressed
LOC_Os05g46150	NA	unchanged	-1.50252	down-regulated	-1.13455	down-regulated	3.86857	up-regulated	-1.24051	down-regulated	NA	unchanged	OsFBDUF28 - F-box and DUF domain containing protein, expressed
LOC_Os06g42800	NA	unchanged	NA	unchanged	NA	unchanged	1.21542	up-regulated	NA	unchanged	NA	unchanged	STRUBBELIG-RECEPTOR FAMILY 8 precursor, putative, expressed
LOC_Os09g24190	NA	unchanged	NA	unchanged	NA	unchanged	-1.34367	down-regulated	NA	unchanged	NA	unchanged	expressed protein
LOC_Os04g57540	NA	unchanged	NA	unchanged	NA	unchanged	-1.45813	down-regulated	NA	unchanged	NA	unchanged	adenylate kinase, putative, expressed
LOC_Os07g37320	NA	unchanged	NA	unchanged	NA	unchanged	-1.60511	down-regulated	NA	unchanged	NA	unchanged	transporter family protein, putative, expressed
LOC_Os10g27330	NA	unchanged	NA	unchanged	NA	unchanged	1.67797	up-regulated	-1.37744	down-regulated	NA	unchanged	glycerol-3-phosphate acyltransferase, putative, expressed
LOC_Os05g39450	NA	unchanged	1.53259	up-regulated	NA	unchanged	NA	unchanged	NA	unchanged	NA	unchanged	glutaredoxin, putative, expressed
LOC_Os02g48850	NA	unchanged	2.38536	up-regulated	NA	unchanged	2.55186	up-regulated	NA	unchanged	NA	unchanged	plant-specific domain TIGR01615 family protein, expressed
LOC_Os02g39790	NA	unchanged	NA	unchanged	NA	unchanged	-1.01558	down-regulated	NA	unchanged	NA	unchanged	CPuORF9 - conserved peptide uORF-containing transcript, expressed
LOC_Os06g03670	1.28375	up-regulated	NA	unchanged	2.45309	up-regulated	1.28304	up-regulated	-1.96305	down-regulated	NA	unchanged	dehydration-responsive element-binding protein, putative, expressed
LOC_Os10g38600	NA	unchanged	-2.16022	down-regulated	NA	unchanged	NA	unchanged	NA	unchanged	-1.08028	down-regulated	glutathione S-transferase GSTU6, putative, expressed
LOC_Os04g22860	NA	unchanged	1.03794	up-regulated	NA	unchanged	NA	unchanged	NA	unchanged	NA	unchanged	protein phosphatase 1 regulatory subunit 11, putative, expressed
LOC_Os04g31610	1.6483	up-regulated	NA	unchanged	NA	unchanged	NA	unchanged	-1.42619	down-regulated	NA	unchanged	OsFBO3 - F-box and other domain containing protein, expressed
LOC_Os08g40240	NA	unchanged	1.48837	up-regulated	1.63959	up-regulated	NA	unchanged	NA	unchanged	NA	unchanged	calvin cycle protein CP12, putative, expressed
LOC_Os03g30950	NA	unchanged	NA	unchanged	NA	unchanged	1.42994	up-regulated	NA	unchanged	NA	unchanged	acyl-desaturase, chloroplast precursor, putative, expressed
LOC_Os09g24640	NA	unchanged	1.60644	up-regulated	NA	unchanged	1.3502	up-regulated	NA	unchanged	NA	unchanged	pentatricopeptide, putative, expressed
LOC_Os01g12100	NA	unchanged	NA	unchanged	NA	unchanged	NA	unchanged	-1.84766	down-regulated	NA	unchanged	expressed protein
LOC_Os03g28160	NA	unchanged	NA	unchanged	NA	unchanged	2.15281	up-regulated	NA	unchanged	NA	unchanged	jacalin-like lectin domain containing protein, expressed
LOC_Os10g42020	NA	unchanged	-1.11351	down-regulated	1.42818	up-regulated	NA	unchanged	-1.88915	down-regulated	-2.37863	down-regulated	RALFL29 - Rapid ALkalinization Factor RALF family protein precursor, expressed
LOC_Os01g04280	NA	unchanged	NA	unchanged	NA	unchanged	NA	unchanged	-1.92351	down-regulated	-1.92456	down-regulated	calmodulin binding protein, putative, expressed
LOC_Os12g04150	NA	unchanged	NA	unchanged	1.08541	up-regulated	NA	unchanged	-3.10306	down-regulated	NA	unchanged	alpha/beta hydrolase fold, putative, expressed
LOC_Os02g01590	NA	unchanged	1.82486	up-regulated	NA	unchanged	NA	unchanged	NA	unchanged	-1.63071	down-regulated	glycosyl hydrolases, putative, expressed
LOC_Os06g50230	NA	unchanged	NA	unchanged	NA	unchanged	-1.41733	down-regulated	NA	unchanged	NA	unchanged	expressed protein
LOC_Os06g30560	NA	unchanged	NA	unchanged	NA	unchanged	-3.25989	down-regulated	NA	unchanged	1.794	up-regulated	transposon protein, putative, CACTA, En/Spm sub-class, expressed
LOC_Os06g10880	NA	unchanged	1.11841	up-regulated	NA	unchanged	NA	unchanged	NA	unchanged	NA	unchanged	bZIP transcription factor, putative, expressed
LOC_Os01g73110	NA	unchanged	NA	unchanged	1.54448	up-regulated	NA	unchanged	NA	unchanged	NA	unchanged	expressed protein
LOC_Os10g42930	2.77329	up-regulated	2.5527	up-regulated	1.56897	up-regulated	1.45788	up-regulated	NA	unchanged	1.95828	up-regulated	expressed protein
LOC_Os02g45780	2.02995	up-regulated	NA	unchanged	NA	unchanged	-1.26915	down-regulated	-2.22609	down-regulated	NA	unchanged	zinc finger, C3HC4 type domain containing protein, expressed
LOC_Os08g37840	NA	unchanged	NA	unchanged	1.07825	up-regulated	1.22129	up-regulated	NA	unchanged	NA	unchanged	phosphate-induced protein 1 conserved region domain containing protein, expressed
LOC_Os03g16960	NA	unchanged	-2.3735	down-regulated	NA	unchanged	NA	unchanged	NA	unchanged	NA	unchanged	cysteine-rich repeat secretory protein 55 precursor, putative, expressed
LOC_Os12g33180	1.39831	up-regulated	1.26572	up-regulated	NA	unchanged	NA	unchanged	1.55454	up-regulated	1.45187	up-regulated	pnn protein, putative, expressed
LOC_Os07g43260	1.06515	up-regulated	2.67709	up-regulated	NA	unchanged	1.11724	up-regulated	NA	unchanged	NA	unchanged	SKP1-like protein 1B, putative, expressed
LOC_Os07g22930	NA	unchanged	NA	unchanged	NA	unchanged	NA	unchanged	NA	unchanged	-1.2564	down-regulated	starch synthase, putative, expressed
LOC_Os04g42480	NA	unchanged	NA	unchanged	NA	unchanged	-1.30576	down-regulated	NA	unchanged	NA	unchanged	receptor-like protein kinase At3g46290 precursor, putative, expressed
LOC_Os01g70280	2.25807	up-regulated	NA	unchanged	NA	unchanged	-2.248	down-regulated	1.59746	up-regulated	-1.47075	down-regulated	expressed protein
LOC_Os09g36280	NA	unchanged	1.61514	up-regulated	1.03766	up-regulated	NA	unchanged	NA	unchanged	NA	unchanged	glycosyl hydrolases family 17, putative, expressed
LOC_Os06g11760	NA	unchanged	NA	unchanged	3.46533	up-regulated	NA	unchanged	NA	unchanged	-4.05175	down-regulated	expressed protein
LOC_Os04g54130	1.53043	up-regulated	-5.98798	down-regulated	NA	unchanged	1.47272	up-regulated	2.70911	up-regulated	NA	unchanged	TKL_IRAK_DUF26-ld.1 - DUF26 kinases have homology to DUF26 containing loci, expressed
LOC_Os05g29810	NA	unchanged	2.18536	up-regulated	NA	unchanged	NA	unchanged	-1.31544	down-regulated	NA	unchanged	AP2 domain containing protein, expressed
LOC_Os03g19290	NA	unchanged	2.15842	up-regulated	1.82713	up-regulated	1.54038	up-regulated	NA	unchanged	NA	unchanged	mitochondrial import inner membrane translocase subunit Tim17, putative, expressed
LOC_Os05g32440	NA	unchanged	1.85965	up-regulated	1.03178	up-regulated	1.44261	up-regulated	NA	unchanged	NA	unchanged	expressed protein
LOC_Os08g43440	NA	unchanged	NA	unchanged	NA	unchanged	1.43803	up-regulated	NA	unchanged	-1.15237	down-regulated	cytochrome P450, putative, expressed
LOC_Os02g20960	NA	unchanged	NA	unchanged	NA	unchanged	-2.15715	down-regulated	NA	unchanged	NA	unchanged	hypothetical protein
LOC_Os06g37630	7.6038	up-regulated	7.21407	up-regulated	7.60125	up-regulated	7.84061	up-regulated	8.62068	up-regulated	8.016	up-regulated	transposon protein, putative, Mariner sub-class, expressed
LOC_Os07g06880	NA	unchanged	NA	unchanged	1.16531	up-regulated	NA	unchanged	NA	unchanged	NA	unchanged	gibberellin receptor GID1L2, putative, expressed
LOC_Os10g31710	-1.54806	down-regulated	-4.26486	down-regulated	-1.65827	down-regulated	NA	unchanged	NA	unchanged	NA	unchanged	glycine-rich cell wall structural protein 2 precursor, putative, expressed
LOC_Os09g26660	NA	unchanged	NA	unchanged	NA	unchanged	1.07305	up-regulated	NA	unchanged	-1.03355	down-regulated	ferric reductase, putative, expressed
LOC_Os11g47500	NA	unchanged	NA	unchanged	NA	unchanged	-1.31083	down-regulated	-1.02525	down-regulated	NA	unchanged	glycosyl hydrolase, putative, expressed
LOC_Os03g21640	NA	unchanged	NA	unchanged	NA	unchanged	-1.06364	down-regulated	NA	unchanged	NA	unchanged	expressed protein
LOC_Os08g23130	-2.03684	down-regulated	1.51853	up-regulated	NA	unchanged	-3.00527	down-regulated	3.78281	up-regulated	-2.04844	down-regulated	oligopeptide transporter, putative, expressed
LOC_Os12g35640	NA	unchanged	NA	unchanged	NA	unchanged	1.04445	up-regulated	NA	unchanged	NA	unchanged	OsAPRL6 adenosine 5'-phosphosulfate reductase-like OsAPRL6, expressed
LOC_Os06g15390	NA	unchanged	NA	unchanged	1.26281	up-regulated	NA	unchanged	NA	unchanged	NA	unchanged	acylphosphatase, putative, expressed
LOC_Os03g42799	NA	unchanged	1.45386	up-regulated	NA	unchanged	NA	unchanged	NA	unchanged	NA	unchanged	expressed protein
LOC_Os01g47040	NA	unchanged	2.1874	up-regulated	1.44269	up-regulated	NA	unchanged	NA	unchanged	NA	unchanged	C2 domain containing protein, putative, expressed
LOC_Os04g54210	1.39618	up-regulated	NA	unchanged	NA	unchanged	-1.31322	down-regulated	NA	unchanged	NA	unchanged	expressed protein
LOC_Os01g37750	NA	unchanged	NA	unchanged	NA	unchanged	NA	unchanged	-2.30813	down-regulated	NA	unchanged	glutathione S-transferase, putative, expressed
LOC_Os01g57520	1.122	up-regulated	1.18173	up-regulated	NA	unchanged	1.2357	up-regulated	NA	unchanged	NA	unchanged	expressed protein
LOC_Os12g41710	NA	unchanged	NA	unchanged	NA	unchanged	-1.40376	down-regulated	NA	unchanged	NA	unchanged	Protein kinase domain containing protein, expressed
LOC_Os02g45620	1.51365	up-regulated	1.03885	up-regulated	NA	unchanged	1.84738	up-regulated	-1.4955	down-regulated	NA	unchanged	DUF623 domain containing protein, expressed
LOC_Os11g06410	NA	unchanged	NA	unchanged	-1.03261	down-regulated	NA	unchanged	NA	unchanged	NA	unchanged	homeodomain, putative, expressed
LOC_Os04g35240	NA	unchanged	1.14832	up-regulated	NA	unchanged	NA	unchanged	NA	unchanged	NA	unchanged	CAMK_CAMK_like.25 - CAMK includes calcium/calmodulin depedent protein kinases, expressed
LOC_Os10g34910	NA	unchanged	NA	unchanged	NA	unchanged	NA	unchanged	-2.01233	down-regulated	-1.44275	down-regulated	secretory protein, putative, expressed
LOC_Os11g03440	1.35599	up-regulated	NA	unchanged	NA	unchanged	1.9373	up-regulated	NA	unchanged	-1.17826	down-regulated	myb-like DNA-binding domain containing protein, putative, expressed
LOC_Os12g04595	2.54401	up-regulated	4.42174	up-regulated	3.01112	up-regulated	2.64373	up-regulated	3.06143	up-regulated	2.84344	up-regulated	transcription initiation factor, putative, expressed
LOC_Os11g02800	1.00189	up-regulated	NA	unchanged	NA	unchanged	-1.40346	down-regulated	NA	unchanged	NA	unchanged	DUF567 domain containing protein, putative, expressed
LOC_Os09g07440	NA	unchanged	-1.65579	down-regulated	2.33906	up-regulated	NA	unchanged	NA	unchanged	1.84859	up-regulated	retrotransposon protein, putative, unclassified, expressed
LOC_Os12g06550	2.0355	up-regulated	2.46948	up-regulated	1.49646	up-regulated	3.76935	up-regulated	3.93018	up-regulated	1.8054	up-regulated	expressed protein
LOC_Os01g05970	NA	unchanged	1.20182	up-regulated	NA	unchanged	NA	unchanged	NA	unchanged	NA	unchanged	OsFBO1 - F-box and other domain containing protein, expressed
LOC_Os01g13130	NA	unchanged	1.77172	up-regulated	2.04605	up-regulated	2.40658	up-regulated	NA	unchanged	NA	unchanged	aquaporin protein, putative, expressed
LOC_Os01g37600	NA	unchanged	-1.13708	down-regulated	NA	unchanged	NA	unchanged	NA	unchanged	NA	unchanged	agenet domain containing protein, expressed
LOC_Os06g44900	NA	unchanged	NA	unchanged	4.71372	up-regulated	NA	unchanged	NA	unchanged	NA	unchanged	leaf senescence related protein, putative, expressed
LOC_Os08g37210	1.31787	up-regulated	-3.51755	down-regulated	-1.73095	down-regulated	-1.07592	down-regulated	-1.77216	down-regulated	-4.58084	down-regulated	patatin, putative, expressed
LOC_Os10g21324	NA	unchanged	1.17066	up-regulated	NA	unchanged	NA	unchanged	5.82725	up-regulated	1.77637	up-regulated	cytochrome b6, putative, expressed
LOC_Os10g22890	-1.09006	down-regulated	-1.95713	down-regulated	NA	unchanged	NA	unchanged	NA	unchanged	NA	unchanged	receptor-like kinase, putative, expressed
LOC_Os02g49960	NA	unchanged	NA	unchanged	NA	unchanged	1.39314	up-regulated	NA	unchanged	NA	unchanged	expressed protein
LOC_Os01g62200	NA	unchanged	-1.0498	down-regulated	NA	unchanged	1.33618	up-regulated	NA	unchanged	NA	unchanged	domain of unknown function DUF966 domain containing protein, expressed
LOC_Os01g52010	NA	unchanged	NA	unchanged	NA	unchanged	1.2045	up-regulated	NA	unchanged	NA	unchanged	alliin lyase precursor, putative, expressed
LOC_Os01g34420	NA	unchanged	1.39563	up-regulated	NA	unchanged	1.47986	up-regulated	NA	unchanged	NA	unchanged	expressed protein
LOC_Os02g13600	NA	unchanged	NA	unchanged	NA	unchanged	1.2823	up-regulated	NA	unchanged	NA	unchanged	expressed protein
LOC_Os06g38764	NA	unchanged	NA	unchanged	NA	unchanged	-2.05278	down-regulated	NA	unchanged	NA	unchanged	expressed protein
LOC_Os09g38110	NA	unchanged	NA	unchanged	1.44995	up-regulated	NA	unchanged	NA	unchanged	1.03893	up-regulated	RING-H2 finger protein, putative, expressed
LOC_Os09g24490	NA	unchanged	NA	unchanged	1.16603	up-regulated	NA	unchanged	NA	unchanged	NA	unchanged	basic helix-loop-helix family protein, putative, expressed
LOC_Os11g02750	NA	unchanged	NA	unchanged	1.14464	up-regulated	NA	unchanged	NA	unchanged	NA	unchanged	DUF567 domain containing protein, putative, expressed
LOC_Os12g12470	1.60203	up-regulated	NA	unchanged	NA	unchanged	2.5589	up-regulated	1.32937	up-regulated	1.21299	up-regulated	NADP-dependent oxidoreductase, putative, expressed
LOC_Os03g55430	1.03976	up-regulated	NA	unchanged	NA	unchanged	-1.81705	down-regulated	-1.17698	down-regulated	NA	unchanged	expressed protein
LOC_Os12g37840	NA	unchanged	NA	unchanged	NA	unchanged	1.09102	up-regulated	NA	unchanged	NA	unchanged	boron transporter protein, putative, expressed
LOC_Os01g22590	NA	unchanged	2.13235	up-regulated	1.24693	up-regulated	NA	unchanged	NA	unchanged	NA	unchanged	retrotransposon protein, putative, unclassified, expressed
LOC_Os03g25130	NA	unchanged	NA	unchanged	1.82021	up-regulated	NA	unchanged	NA	unchanged	NA	unchanged	OB-fold nucleic acid binding domain containing protein, putative, expressed
LOC_Os03g47530	3.06739	up-regulated	NA	unchanged	1.42567	up-regulated	-1.11619	down-regulated	-1.88724	down-regulated	NA	unchanged	glycosyl transferase 8 domain containing protein, putative, expressed
LOC_Os06g02019	NA	unchanged	NA	unchanged	NA	unchanged	2.46854	up-regulated	NA	unchanged	NA	unchanged	cytochrome P450, putative, expressed
LOC_Os01g42410	NA	unchanged	-1.4629	down-regulated	NA	unchanged	-1.23466	down-regulated	NA	unchanged	NA	unchanged	pleiotropic drug resistance protein, putative, expressed
LOC_Os01g14590	NA	unchanged	NA	unchanged	NA	unchanged	-1.88289	down-regulated	NA	unchanged	NA	unchanged	pathogen-related protein, putative, expressed
LOC_Os08g37680	1.41668	up-regulated	-1.42912	down-regulated	1.10888	up-regulated	-2.45807	down-regulated	NA	unchanged	NA	unchanged	expressed protein
LOC_Os04g10180	1.52241	up-regulated	1.88242	up-regulated	2.29687	up-regulated	2.10893	up-regulated	NA	unchanged	NA	unchanged	expressed protein
LOC_Os03g01360	NA	unchanged	NA	unchanged	NA	unchanged	-1.05023	down-regulated	NA	unchanged	NA	unchanged	expressed protein
LOC_Os07g12330	NA	unchanged	NA	unchanged	-1.62599	down-regulated	NA	unchanged	NA	unchanged	NA	unchanged	tryptophan/tyrosine permease family protein, putative, expressed
LOC_Os12g24084	-8.05145	down-regulated	-4.45988	down-regulated	-2.33727	down-regulated	-5.18293	down-regulated	-5.83291	down-regulated	-8.29644	down-regulated	expressed protein
LOC_Os12g32470	-7.00266	down-regulated	-7.11504	down-regulated	-8.33271	down-regulated	-9.46232	down-regulated	-7.53333	down-regulated	-6.23852	down-regulated	expressed protein
LOC_Os12g37510	NA	unchanged	NA	unchanged	NA	unchanged	1.87254	up-regulated	NA	unchanged	NA	unchanged	UDP-glucoronosyl and UDP-glucosyl transferase domain containing protein, expressed
LOC_Os12g35940	-2.72017	down-regulated	-4.35864	down-regulated	-7.19717	down-regulated	-4.88383	down-regulated	-1.72082	down-regulated	-2.18403	down-regulated	transposon protein, putative, CACTA, En/Spm sub-class, expressed
LOC_Os06g13180	1.67214	up-regulated	NA	unchanged	NA	unchanged	-1.63609	down-regulated	-1.07709	down-regulated	NA	unchanged	metalloendoproteinase 1 precursor, putative, expressed
LOC_Os01g72990	NA	unchanged	-1.11095	down-regulated	NA	unchanged	NA	unchanged	NA	unchanged	NA	unchanged	expressed protein
LOC_Os04g58760	NA	unchanged	NA	unchanged	NA	unchanged	-2.09637	down-regulated	NA	unchanged	NA	unchanged	membrane associated DUF588 domain containing protein, putative, expressed
LOC_Os01g64470	1.26015	up-regulated	NA	unchanged	NA	unchanged	-2.12624	down-regulated	-1.63709	down-regulated	NA	unchanged	harpin-induced protein 1 domain containing protein, expressed
LOC_Os01g40070	1.3233	up-regulated	NA	unchanged	NA	unchanged	NA	unchanged	-1.31362	down-regulated	NA	unchanged	expressed protein
LOC_Os11g01480	NA	unchanged	NA	unchanged	NA	unchanged	-1.38514	down-regulated	NA	unchanged	NA	unchanged	MYB family transcription factor, putative, expressed
LOC_Os02g53410	NA	unchanged	-1.13838	down-regulated	NA	unchanged	-1.89807	down-regulated	NA	unchanged	NA	unchanged	expressed protein
LOC_Os01g68490	NA	unchanged	NA	unchanged	NA	unchanged	1.05851	up-regulated	NA	unchanged	NA	unchanged	tetratricopeptide-like helical, putative, expressed
LOC_Os01g66100	NA	unchanged	1.32388	up-regulated	NA	unchanged	2.01686	up-regulated	NA	unchanged	NA	unchanged	gibberellin 20 oxidase 2, putative, expressed
LOC_Os08g38110	1.13573	up-regulated	NA	unchanged	1.5711	up-regulated	NA	unchanged	-2.64605	down-regulated	NA	unchanged	cytokinin-O-glucosyltransferase 1, putative, expressed
LOC_Os04g52164	1.30073	up-regulated	NA	unchanged	NA	unchanged	1.33287	up-regulated	NA	unchanged	NA	unchanged	transferase family protein, putative, expressed
LOC_Os05g18604	NA	unchanged	NA	unchanged	NA	unchanged	-1.38743	down-regulated	NA	unchanged	NA	unchanged	OsSCP28 - Putative Serine Carboxypeptidase homologue, expressed
LOC_Os12g25090	NA	unchanged	-1.08099	down-regulated	NA	unchanged	-2.00124	down-regulated	-1.03496	down-regulated	NA	unchanged	expressed protein
LOC_Os10g33540	NA	unchanged	NA	unchanged	1.18401	up-regulated	NA	unchanged	NA	unchanged	NA	unchanged	alcohol oxidase, putative, expressed
LOC_Os02g04780	1.98531	up-regulated	NA	unchanged	2.61197	up-regulated	NA	unchanged	-1.73706	down-regulated	-1.44138	down-regulated	expressed protein
LOC_Os11g09030	1.29411	up-regulated	NA	unchanged	2.44915	up-regulated	2.01255	up-regulated	-1.18275	down-regulated	NA	unchanged	expressed protein
LOC_Os12g27335	11.8801	up-regulated	3.7482	up-regulated	4.0095	up-regulated	6.9082	up-regulated	11.916	up-regulated	12.4091	up-regulated	expressed protein
LOC_Os03g28080	NA	unchanged	NA	unchanged	NA	unchanged	NA	unchanged	-1.36269	down-regulated	NA	unchanged	ring-H2 zinc finger protein, putative, expressed
LOC_Os05g38830	NA	unchanged	NA	unchanged	NA	unchanged	-1.02389	down-regulated	NA	unchanged	NA	unchanged	HECT-domain domain containing protein, expressed
LOC_Os04g45970	NA	unchanged	-1.30807	down-regulated	NA	unchanged	-2.43323	down-regulated	NA	unchanged	NA	unchanged	glutamate dehydrogenase protein, putative, expressed
LOC_Os02g09980	1.59561	up-regulated	NA	unchanged	NA	unchanged	NA	unchanged	-2.68018	down-regulated	NA	unchanged	expressed protein
LOC_Os12g39130	1.09742	up-regulated	1.66328	up-regulated	NA	unchanged	2.78685	up-regulated	-1.58678	down-regulated	NA	unchanged	fibroin heavy chain precursor, putative, expressed
LOC_Os07g26990	NA	unchanged	1.34472	up-regulated	NA	unchanged	2.17173	up-regulated	NA	unchanged	NA	unchanged	expressed protein
LOC_Os04g16860	NA	unchanged	1.65111	up-regulated	1.59931	up-regulated	-6.27725	down-regulated	NA	unchanged	1.4158	up-regulated	retrotransposon protein, putative, unclassified, expressed
LOC_Os04g52450	NA	unchanged	NA	unchanged	NA	unchanged	-1.20182	down-regulated	NA	unchanged	NA	unchanged	aminotransferase, putative, expressed
LOC_Os01g50160	NA	unchanged	-1.08331	down-regulated	NA	unchanged	NA	unchanged	NA	unchanged	NA	unchanged	MDR-like ABC transporter, putative, expressed
LOC_Os01g70260	NA	unchanged	1.32348	up-regulated	NA	unchanged	NA	unchanged	NA	unchanged	NA	unchanged	receptor-like protein kinase 2 precursor, putative, expressed
LOC_Os01g22670	NA	unchanged	-1.10978	down-regulated	1.09334	up-regulated	5.23077	up-regulated	1.5973	up-regulated	-3.26002	down-regulated	fruit bromelain precursor, putative, expressed
LOC_Os01g67540	-1.35302	down-regulated	NA	unchanged	NA	unchanged	NA	unchanged	NA	unchanged	-3.08415	down-regulated	AMP-binding domain containing protein, expressed
LOC_Os05g25900	NA	unchanged	1.61558	up-regulated	2.70725	up-regulated	4.86802	up-regulated	NA	unchanged	NA	unchanged	expressed protein
LOC_Os08g30740	NA	unchanged	NA	unchanged	NA	unchanged	-1.58573	down-regulated	NA	unchanged	NA	unchanged	ABC transporter, ATP-binding protein, putative, expressed
LOC_Os02g52170	2.12562	up-regulated	NA	unchanged	NA	unchanged	-1.65537	down-regulated	-2.08745	down-regulated	NA	unchanged	expressed protein
LOC_Os01g46260	1.78462	up-regulated	NA	unchanged	-1.36048	down-regulated	4.25283	up-regulated	-1.36258	down-regulated	-1.91837	down-regulated	expressed protein
LOC_Os04g10750	NA	unchanged	NA	unchanged	NA	unchanged	-1.80194	down-regulated	NA	unchanged	-1.59997	down-regulated	inorganic phosphate transporter, putative, expressed
LOC_Os06g33970	1.2844	up-regulated	NA	unchanged	NA	unchanged	-2.31174	down-regulated	-1.84608	down-regulated	NA	unchanged	VQ domain containing protein, putative, expressed
LOC_Os01g58890	NA	unchanged	-1.682	down-regulated	NA	unchanged	-2.32283	down-regulated	-1.33617	down-regulated	NA	unchanged	cysteine proteinase inhibitor precursor protein, putative, expressed
LOC_Os04g27670	-3.39204	down-regulated	NA	unchanged	NA	unchanged	1.76096	up-regulated	-2.46136	down-regulated	-6.38144	down-regulated	terpene synthase family, metal binding domain containing protein, expressed
LOC_Os01g66120	NA	unchanged	NA	unchanged	NA	unchanged	-1.02435	down-regulated	NA	unchanged	NA	unchanged	No apical meristem protein, putative, expressed
LOC_Os06g30370	NA	unchanged	NA	unchanged	1.60807	up-regulated	NA	unchanged	NA	unchanged	2.07031	up-regulated	osMFT1 MFT-Like1 homologous to Mother of FT and TFL1 gene; contains Pfam profile PF01161: Phosphatidylethanolamine-binding protein, expressed
LOC_Os09g21000	NA	unchanged	NA	unchanged	NA	unchanged	1.10119	up-regulated	NA	unchanged	NA	unchanged	potassium transporter, putative, expressed
LOC_Os05g40170	NA	unchanged	NA	unchanged	NA	unchanged	NA	unchanged	NA	unchanged	-1.1062	down-regulated	expressed protein
LOC_Os07g46610	NA	unchanged	NA	unchanged	NA	unchanged	NA	unchanged	-1.11644	down-regulated	NA	unchanged	cis-zeatin O-glucosyltransferase, putative, expressed
LOC_Os06g04280	NA	unchanged	NA	unchanged	NA	unchanged	-1.12937	down-regulated	NA	unchanged	NA	unchanged	3-phosphoshikimate 1-carboxyvinyltransferase, chloroplast precursor, putative, expressed
LOC_Os04g10160	NA	unchanged	-2.7549	down-regulated	5.90285	up-regulated	-3.96516	down-regulated	-1.32212	down-regulated	-1.52682	down-regulated	cytochrome P450, putative, expressed
LOC_Os08g36220	1.00471	up-regulated	NA	unchanged	1.67597	up-regulated	1.05112	up-regulated	-1.42659	down-regulated	NA	unchanged	homeobox associated leucine zipper, putative, expressed
LOC_Os03g02400	NA	unchanged	1.3989	up-regulated	NA	unchanged	1.27862	up-regulated	NA	unchanged	NA	unchanged	plastocyanin-like domain containing protein, putative, expressed
LOC_Os03g48830	NA	unchanged	1.39979	up-regulated	NA	unchanged	NA	unchanged	NA	unchanged	NA	unchanged	ribosomal protein-related, putative, expressed
LOC_Os07g37045	NA	unchanged	5.72018	up-regulated	2.61324	up-regulated	NA	unchanged	NA	unchanged	NA	unchanged	expressed protein
LOC_Os03g09020	NA	unchanged	NA	unchanged	NA	unchanged	1.33697	up-regulated	NA	unchanged	NA	unchanged	dehydrogenase, putative, expressed
LOC_Os01g45990	NA	unchanged	NA	unchanged	NA	unchanged	NA	unchanged	NA	unchanged	-1.70814	down-regulated	potassium channel AKT1, putative, expressed
LOC_Os01g70890	NA	unchanged	1.1164	up-regulated	NA	unchanged	1.26703	up-regulated	NA	unchanged	NA	unchanged	histone-like transcription factor and archaeal histone, putative, expressed
LOC_Os07g41460	NA	unchanged	NA	unchanged	NA	unchanged	NA	unchanged	-1.16652	down-regulated	-1.78372	down-regulated	sulfotransferase domain containing protein, expressed
LOC_Os08g07970	NA	unchanged	NA	unchanged	NA	unchanged	1.05013	up-regulated	NA	unchanged	NA	unchanged	transcription factor, putative, expressed
LOC_Os05g05270	NA	unchanged	-1.11731	down-regulated	NA	unchanged	NA	unchanged	NA	unchanged	NA	unchanged	sucrose-phosphatase, putative, expressed
LOC_Os01g49920	NA	unchanged	NA	unchanged	NA	unchanged	-1.45427	down-regulated	NA	unchanged	NA	unchanged	protein kinase, putative, expressed
LOC_Os01g72090	NA	unchanged	NA	unchanged	NA	unchanged	-1.40312	down-regulated	NA	unchanged	NA	unchanged	phycoerythrobilin ferredoxin oxidoreductase, putative, expressed
LOC_Os01g29600	NA	unchanged	NA	unchanged	NA	unchanged	1.53586	up-regulated	NA	unchanged	NA	unchanged	expressed protein
LOC_Os08g44590	NA	unchanged	NA	unchanged	NA	unchanged	1.39642	up-regulated	NA	unchanged	-1.21297	down-regulated	gibberellin 20 oxidase 2, putative, expressed
LOC_Os12g42820	NA	unchanged	-2.27446	down-regulated	NA	unchanged	4.8073	up-regulated	NA	unchanged	-1.06477	down-regulated	SWITCH1 splice variant S, putative, expressed
LOC_Os03g03450	NA	unchanged	NA	unchanged	NA	unchanged	-1.10285	down-regulated	NA	unchanged	NA	unchanged	anthranilate phosphoribosyltransferase, chloroplast precursor, putative, expressed
LOC_Os08g39840	NA	unchanged	NA	unchanged	NA	unchanged	-2.64037	down-regulated	-1.96104	down-regulated	-1.50327	down-regulated	lipoxygenase, chloroplast precursor, putative, expressed
LOC_Os02g24632	NA	unchanged	1.11813	up-regulated	NA	unchanged	NA	unchanged	4.2408	up-regulated	1.14993	up-regulated	photosystem II 44 kDa reaction center protein, putative, expressed
LOC_Os01g51030	NA	unchanged	NA	unchanged	NA	unchanged	NA	unchanged	-1.81653	down-regulated	NA	unchanged	expressed protein
LOC_Os12g42860	NA	unchanged	1.05071	up-regulated	NA	unchanged	NA	unchanged	NA	unchanged	NA	unchanged	2-aminoethanethiol dioxygenase, putative, expressed
LOC_Os05g34150	NA	unchanged	1.68978	up-regulated	NA	unchanged	1.42459	up-regulated	NA	unchanged	NA	unchanged	glutathione S-transferase, putative, expressed
LOC_Os05g37080	NA	unchanged	NA	unchanged	NA	unchanged	-1.43594	down-regulated	-1.04546	down-regulated	NA	unchanged	No apical meristem protein, putative, expressed
LOC_Os12g34796	1.66231	up-regulated	1.31061	up-regulated	1.35215	up-regulated	1.07319	up-regulated	1.01395	up-regulated	1.12384	up-regulated	expressed protein
LOC_Os02g38190	NA	unchanged	1.02475	up-regulated	NA	unchanged	NA	unchanged	NA	unchanged	NA	unchanged	expressed protein
LOC_Os04g48950	NA	unchanged	1.44413	up-regulated	NA	unchanged	NA	unchanged	NA	unchanged	NA	unchanged	fringe-related protein, putative, expressed
LOC_Os01g46610	NA	unchanged	NA	unchanged	NA	unchanged	-1.02852	down-regulated	NA	unchanged	NA	unchanged	dehydrogenase, putative, expressed
LOC_Os04g49370	NA	unchanged	NA	unchanged	NA	unchanged	-1.93533	down-regulated	NA	unchanged	1.00149	up-regulated	expressed protein
LOC_Os12g28520	9.02164	up-regulated	4.11004	up-regulated	5.7759	up-regulated	5.29356	up-regulated	10.3837	up-regulated	10.0337	up-regulated	abscisic acid-inducible, putative, expressed
LOC_Os01g43010	1.03989	up-regulated	1.39532	up-regulated	NA	unchanged	NA	unchanged	NA	unchanged	NA	unchanged	transposon protein, putative, unclassified, expressed
LOC_Os07g07900	NA	unchanged	NA	unchanged	NA	unchanged	2.91744	up-regulated	NA	unchanged	NA	unchanged	expressed protein
LOC_Os03g51580	NA	unchanged	NA	unchanged	NA	unchanged	1.18429	up-regulated	NA	unchanged	NA	unchanged	helix-loop-helix DNA-binding domain containing protein, expressed
LOC_Os01g31800	NA	unchanged	1.75213	up-regulated	NA	unchanged	NA	unchanged	NA	unchanged	NA	unchanged	Core histone H2A/H2B/H3/H4 domain containing protein, putative, expressed
LOC_Os12g10140	4.24167	up-regulated	NA	unchanged	2.99293	up-regulated	6.05391	up-regulated	6.41832	up-regulated	5.67723	up-regulated	O-methyltransferase, putative, expressed
LOC_Os03g02660	1.11078	up-regulated	NA	unchanged	NA	unchanged	1.20098	up-regulated	NA	unchanged	NA	unchanged	expressed protein
LOC_Os12g32390	-3.78687	down-regulated	-4.49057	down-regulated	-2.64343	down-regulated	-2.41685	down-regulated	-5.13574	down-regulated	-4.12068	down-regulated	expressed protein
LOC_Os06g18820	NA	unchanged	-1.11307	down-regulated	-1.06134	down-regulated	-1.57459	down-regulated	NA	unchanged	NA	unchanged	serine threonine kinase, putative, expressed
LOC_Os12g04250	5.32516	up-regulated	5.15077	up-regulated	5.62055	up-regulated	5.87012	up-regulated	5.10174	up-regulated	6.98429	up-regulated	retrotransposon protein, putative, Ty3-gypsy subclass, expressed
LOC_Os04g02310	-1.0224	down-regulated	-3.02457	down-regulated	-2.41595	down-regulated	-4.04224	down-regulated	-1.95052	down-regulated	NA	unchanged	retrotransposon protein, putative, Ty1-copia subclass, expressed
LOC_Os05g30500	NA	unchanged	1.9145	up-regulated	1.95923	up-regulated	NA	unchanged	-2.72412	down-regulated	-1.85538	down-regulated	expressed protein
LOC_Os04g37430	NA	unchanged	NA	unchanged	NA	unchanged	NA	unchanged	NA	unchanged	-1.07775	down-regulated	lipoxygenase protein, putative, expressed
LOC_Os01g68900	1.03867	up-regulated	NA	unchanged	NA	unchanged	1.43518	up-regulated	-1.23382	down-regulated	NA	unchanged	zinc finger, C3HC4 type family protein, expressed
LOC_Os12g16010	NA	unchanged	-3.25065	down-regulated	NA	unchanged	NA	unchanged	NA	unchanged	-1.6775	down-regulated	sex determination protein tasselseed-2, putative, expressed
LOC_Os08g34010	NA	unchanged	NA	unchanged	NA	unchanged	1.01113	up-regulated	NA	unchanged	NA	unchanged	ZF-HD protein dimerisation region containing protein, expressed
LOC_Os12g25160	6.70992	up-regulated	NA	unchanged	1.04695	up-regulated	4.93465	up-regulated	5.23113	up-regulated	6.05656	up-regulated	MATE, putative, expressed
LOC_Os09g27550	NA	unchanged	NA	unchanged	-1.26442	down-regulated	NA	unchanged	2.54823	up-regulated	NA	unchanged	expressed protein
LOC_Os07g10840	NA	unchanged	NA	unchanged	NA	unchanged	NA	unchanged	NA	unchanged	-1.61671	down-regulated	uncharacterized glycosyltransferase, putative, expressed
LOC_Os12g34870	NA	unchanged	NA	unchanged	-1.01332	down-regulated	NA	unchanged	NA	unchanged	NA	unchanged	mitochondrial carrier protein, putative, expressed
LOC_Os06g12660	1.15799	up-regulated	NA	unchanged	NA	unchanged	NA	unchanged	NA	unchanged	NA	unchanged	NHL repeat-containing protein, putative, expressed
LOC_Os06g01960	NA	unchanged	NA	unchanged	NA	unchanged	1.39	up-regulated	NA	unchanged	NA	unchanged	retrotransposon protein, putative, unclassified, expressed
LOC_Os06g06510	NA	unchanged	2.3453	up-regulated	NA	unchanged	NA	unchanged	NA	unchanged	NA	unchanged	histone H3, putative, expressed
LOC_Os09g26620	NA	unchanged	-1.72338	down-regulated	NA	unchanged	NA	unchanged	NA	unchanged	NA	unchanged	auxin-repressed protein, putative, expressed
LOC_Os02g41910	NA	unchanged	NA	unchanged	1.90089	up-regulated	NA	unchanged	NA	unchanged	NA	unchanged	OsFBO12 - F-box and other domain containing protein, expressed
LOC_Os12g31660	1.36441	up-regulated	NA	unchanged	NA	unchanged	NA	unchanged	2.36642	up-regulated	1.58645	up-regulated	transposon protein, putative, CACTA, En/Spm sub-class, expressed
LOC_Os01g69870	NA	unchanged	NA	unchanged	1.17547	up-regulated	NA	unchanged	NA	unchanged	NA	unchanged	expressed protein
LOC_Os02g06630	NA	unchanged	1.80838	up-regulated	NA	unchanged	NA	unchanged	NA	unchanged	NA	unchanged	peroxidase precursor, putative, expressed
LOC_Os03g02280	NA	unchanged	NA	unchanged	NA	unchanged	NA	unchanged	-2.19105	down-regulated	NA	unchanged	DUF584 domain containing protein, putative, expressed
LOC_Os03g53410	NA	unchanged	NA	unchanged	NA	unchanged	1.52705	up-regulated	NA	unchanged	NA	unchanged	protein kinase domain containing protein, expressed
LOC_Os05g06770	NA	unchanged	1.01346	up-regulated	NA	unchanged	NA	unchanged	NA	unchanged	NA	unchanged	40S ribosomal protein S27a, putative, expressed
LOC_Os03g08940	1.14177	up-regulated	NA	unchanged	NA	unchanged	NA	unchanged	-1.86306	down-regulated	NA	unchanged	expressed protein
LOC_Os05g45170	NA	unchanged	NA	unchanged	NA	unchanged	1.77906	up-regulated	NA	unchanged	NA	unchanged	glucosyl transferase, putative, expressed
LOC_Os02g24100	NA	unchanged	NA	unchanged	NA	unchanged	1.19871	up-regulated	NA	unchanged	NA	unchanged	expressed protein
LOC_Os02g51710	NA	unchanged	NA	unchanged	1.75858	up-regulated	NA	unchanged	NA	unchanged	NA	unchanged	wound/stress protein, putative, expressed
LOC_Os01g14670	NA	unchanged	NA	unchanged	NA	unchanged	1.53216	up-regulated	NA	unchanged	NA	unchanged	Cupin domain containing protein, expressed
LOC_Os02g39880	NA	unchanged	1.01097	up-regulated	NA	unchanged	NA	unchanged	NA	unchanged	NA	unchanged	expressed protein
LOC_Os05g39540	NA	unchanged	-3.14449	down-regulated	-1.76036	down-regulated	1.9041	up-regulated	1.27015	up-regulated	-1.4007	down-regulated	metal cation transporter, putative, expressed
LOC_Os12g42510	NA	unchanged	-2.66507	down-regulated	NA	unchanged	2.61953	up-regulated	NA	unchanged	NA	unchanged	expressed protein
LOC_Os06g40780	NA	unchanged	NA	unchanged	NA	unchanged	1.40628	up-regulated	NA	unchanged	NA	unchanged	MONOCULM 1, putative, expressed
LOC_Os09g31370	NA	unchanged	NA	unchanged	NA	unchanged	1.32001	up-regulated	NA	unchanged	NA	unchanged	expressed protein
LOC_Os07g43290	NA	unchanged	NA	unchanged	1.0647	up-regulated	NA	unchanged	NA	unchanged	NA	unchanged	LTPL56 - Protease inhibitor/seed storage/LTP family protein precursor, expressed
LOC_Os05g48890	NA	unchanged	NA	unchanged	1.47951	up-regulated	2.87411	up-regulated	NA	unchanged	NA	unchanged	fasciclin domain containing protein, expressed
LOC_Os01g36600	NA	unchanged	1.42462	up-regulated	NA	unchanged	NA	unchanged	NA	unchanged	NA	unchanged	PPR repeat domain containing protein, putative, expressed
LOC_Os05g31280	1.5313	up-regulated	1.9361	up-regulated	NA	unchanged	1.72879	up-regulated	NA	unchanged	NA	unchanged	GASR5 - Gibberellin-regulated GASA/GAST/Snakin family protein precursor, expressed
LOC_Os03g21960	NA	unchanged	NA	unchanged	1.15128	up-regulated	1.1984	up-regulated	NA	unchanged	-1.58506	down-regulated	aminotransferase, putative, expressed
LOC_Os11g13870	1.21927	up-regulated	1.31798	up-regulated	1.60198	up-regulated	2.25729	up-regulated	NA	unchanged	NA	unchanged	plant-specific domain TIGR01627 family protein, expressed
LOC_Os11g36940	1.03865	up-regulated	1.41203	up-regulated	NA	unchanged	2.19585	up-regulated	NA	unchanged	NA	unchanged	glucan endo-1,3-beta-glucosidase precursor, putative, expressed
LOC_Os02g33820	NA	unchanged	-1.02619	down-regulated	NA	unchanged	-1.14611	down-regulated	-1.87034	down-regulated	NA	unchanged	abscisic stress-ripening, putative, expressed
LOC_Os11g08300	NA	unchanged	-1.03305	down-regulated	NA	unchanged	-1.01118	down-regulated	NA	unchanged	NA	unchanged	aldehyde dehydrogenase, putative, expressed
LOC_Os10g35020	NA	unchanged	NA	unchanged	NA	unchanged	1.08532	up-regulated	NA	unchanged	NA	unchanged	glycosyltransferase, putative, expressed
LOC_Os05g33160	NA	unchanged	NA	unchanged	NA	unchanged	-3.77035	down-regulated	-1.52133	down-regulated	2.09142	up-regulated	inactive receptor kinase At1g27190 precursor, putative, expressed
LOC_Os01g19270	NA	unchanged	2.07623	up-regulated	1.02006	up-regulated	NA	unchanged	NA	unchanged	NA	unchanged	expressed protein
LOC_Os01g69279	NA	unchanged	NA	unchanged	NA	unchanged	-1.17774	down-regulated	NA	unchanged	NA	unchanged	expressed protein
LOC_Os09g36750	NA	unchanged	-1.71059	down-regulated	NA	unchanged	-1.29947	down-regulated	NA	unchanged	NA	unchanged	L-ascorbate peroxidase 4, putative, expressed
LOC_Os02g53530	NA	unchanged	NA	unchanged	1.02538	up-regulated	NA	unchanged	NA	unchanged	NA	unchanged	ZOS2-17 - C2H2 zinc finger protein, expressed
LOC_Os06g36090	NA	unchanged	-1.40573	down-regulated	NA	unchanged	NA	unchanged	NA	unchanged	NA	unchanged	ABC-2 type transporter, putative, expressed
LOC_Os02g02450	NA	unchanged	NA	unchanged	NA	unchanged	1.37267	up-regulated	NA	unchanged	NA	unchanged	transposon protein, putative, unclassified, expressed
LOC_Os05g03884	NA	unchanged	NA	unchanged	NA	unchanged	1.26073	up-regulated	NA	unchanged	NA	unchanged	homeobox protein knotted-1-like 6, putative, expressed
LOC_Os07g18510	NA	unchanged	1.5335	up-regulated	NA	unchanged	NA	unchanged	NA	unchanged	NA	unchanged	OsFBLD5 - F-box, LRR and FBD domain containing protein, expressed
LOC_Os12g08130	NA	unchanged	1.56751	up-regulated	1.19755	up-regulated	NA	unchanged	NA	unchanged	-1.18103	down-regulated	amino acid transporter, putative, expressed
LOC_Os02g16030	NA	unchanged	NA	unchanged	NA	unchanged	1.54765	up-regulated	NA	unchanged	NA	unchanged	harpin-induced protein 1 domain containing protein, expressed
LOC_Os12g07400	2.75289	up-regulated	3.17704	up-regulated	1.19632	up-regulated	7.13275	up-regulated	3.35197	up-regulated	2.2579	up-regulated	expressed protein
LOC_Os12g33160	3.04673	up-regulated	2.24557	up-regulated	2.23783	up-regulated	3.57294	up-regulated	2.92716	up-regulated	2.8813	up-regulated	RGH1A, putative, expressed
LOC_Os12g17480	3.61812	up-regulated	NA	unchanged	3.43061	up-regulated	3.64715	up-regulated	3.98548	up-regulated	3.95612	up-regulated	MLA12, putative, expressed
LOC_Os12g24650	NA	unchanged	-3.11426	down-regulated	2.28675	up-regulated	NA	unchanged	-1.11233	down-regulated	NA	unchanged	leucine aminopeptidase, chloroplast precursor, putative, expressed
LOC_Os03g55350	NA	unchanged	1.33425	up-regulated	NA	unchanged	1.45023	up-regulated	NA	unchanged	NA	unchanged	OsSub31 - Putative Subtilisin homologue, expressed
LOC_Os04g15630	NA	unchanged	NA	unchanged	NA	unchanged	-2.28544	down-regulated	NA	unchanged	NA	unchanged	xa21, putative, expressed
LOC_Os02g12870	NA	unchanged	NA	unchanged	NA	unchanged	-1.08851	down-regulated	NA	unchanged	NA	unchanged	expressed protein
LOC_Os12g17120	-9.99493	down-regulated	-8.41017	down-regulated	-9.89341	down-regulated	-10.0401	down-regulated	-10.9847	down-regulated	-10.0624	down-regulated	retrotransposon protein, putative, Ty1-copia subclass, expressed
LOC_Os01g53500	NA	unchanged	NA	unchanged	NA	unchanged	1.04307	up-regulated	NA	unchanged	NA	unchanged	RING-H2 finger protein ATL2M, putative, expressed
LOC_Os01g10460	NA	unchanged	NA	unchanged	1.16629	up-regulated	1.09985	up-regulated	NA	unchanged	NA	unchanged	expressed protein
LOC_Os02g38840	NA	unchanged	NA	unchanged	NA	unchanged	-1.21241	down-regulated	NA	unchanged	NA	unchanged	glucose-6-phosphate 1-dehydrogenase, cytoplasmic isoform, putative, expressed
LOC_Os07g43820	-1.89408	down-regulated	NA	unchanged	NA	unchanged	-1.19819	down-regulated	1.33724	up-regulated	-2.74819	down-regulated	glycosyl hydrolase, putative, expressed
LOC_Os02g34940	NA	unchanged	NA	unchanged	NA	unchanged	-1.6386	down-regulated	NA	unchanged	NA	unchanged	OsPDIL1-3 protein disulfide isomerase PDIL1-3, expressed
LOC_Os06g29110	-1.14966	down-regulated	-2.26074	down-regulated	3.32152	up-regulated	-4.64564	down-regulated	NA	unchanged	NA	unchanged	MLO domain containing protein, putative, expressed
LOC_Os01g57690	NA	unchanged	2.96528	up-regulated	NA	unchanged	1.13802	up-regulated	NA	unchanged	NA	unchanged	early nodulin 20 precursor, putative, expressed
LOC_Os12g34980	4.86508	up-regulated	3.27377	up-regulated	4.68148	up-regulated	4.403	up-regulated	3.94391	up-regulated	4.23784	up-regulated	csAtPR5, putative, expressed
LOC_Os03g31634	5.48896	up-regulated	4.25576	up-regulated	4.22368	up-regulated	5.45628	up-regulated	7.27566	up-regulated	6.57687	up-regulated	expressed protein
LOC_Os07g31000	NA	unchanged	1.26771	up-regulated	1.30157	up-regulated	1.37344	up-regulated	NA	unchanged	NA	unchanged	expressed protein
LOC_Os03g07540	NA	unchanged	1.29815	up-regulated	NA	unchanged	2.66405	up-regulated	NA	unchanged	NA	unchanged	bHLH family protein, putative, expressed
LOC_Os04g45020	1.32382	up-regulated	NA	unchanged	NA	unchanged	NA	unchanged	NA	unchanged	NA	unchanged	MYB family transcription factor, putative, expressed
LOC_Os07g22680	NA	unchanged	2.52531	up-regulated	NA	unchanged	NA	unchanged	NA	unchanged	-1.84624	down-regulated	SKP1-like protein 1B, putative, expressed
LOC_Os05g32830	NA	unchanged	NA	unchanged	NA	unchanged	1.35566	up-regulated	-2.74859	down-regulated	-1.4502	down-regulated	expressed protein
LOC_Os08g45210	NA	unchanged	NA	unchanged	NA	unchanged	-1.00421	down-regulated	NA	unchanged	NA	unchanged	Mpv17 / PMP22 family domain containing protein, expressed
LOC_Os08g40440	NA	unchanged	NA	unchanged	NA	unchanged	-1.14225	down-regulated	NA	unchanged	NA	unchanged	dihydroflavonol-4-reductase, putative, expressed
LOC_Os01g65790	NA	unchanged	1.65533	up-regulated	NA	unchanged	NA	unchanged	NA	unchanged	NA	unchanged	pectinesterase, putative, expressed
LOC_Os02g44104	NA	unchanged	NA	unchanged	NA	unchanged	1.05885	up-regulated	NA	unchanged	NA	unchanged	F-box family protein, putative, expressed
LOC_Os10g37230	NA	unchanged	1.31639	up-regulated	NA	unchanged	NA	unchanged	NA	unchanged	NA	unchanged	expressed protein
LOC_Os02g05410	NA	unchanged	NA	unchanged	NA	unchanged	1.0613	up-regulated	NA	unchanged	NA	unchanged	splicing factor 3B subunit 1, putative, expressed
LOC_Os02g36770	NA	unchanged	NA	unchanged	NA	unchanged	-1.32259	down-regulated	NA	unchanged	NA	unchanged	galactosyltransferase family protein, putative, expressed
LOC_Os11g14000	NA	unchanged	NA	unchanged	1.2531	up-regulated	1.52051	up-regulated	NA	unchanged	1.1529	up-regulated	ANTH domain containing protein, expressed
LOC_Os07g14920	NA	unchanged	2.30591	up-regulated	NA	unchanged	1.9761	up-regulated	NA	unchanged	NA	unchanged	expressed protein
LOC_Os06g41090	NA	unchanged	1.02914	up-regulated	1.20007	up-regulated	NA	unchanged	NA	unchanged	NA	unchanged	anthranilate phosphoribosyltransferase, putative, expressed
LOC_Os07g36610	NA	unchanged	1.73723	up-regulated	NA	unchanged	2.16579	up-regulated	NA	unchanged	1.02283	up-regulated	CSLF9 - cellulose synthase-like family F; beta1,3;1,4 glucan synthase, expressed
LOC_Os02g38320	NA	unchanged	-1.1114	down-regulated	NA	unchanged	1.34611	up-regulated	NA	unchanged	-3.1695	down-regulated	BTBZ3 - Bric-a-Brac, Tramtrack, Broad Complex BTB domain with TAZ zinc finger and Calmodulin-binding domains, expressed
LOC_Os11g10000	NA	unchanged	2.39312	up-regulated	NA	unchanged	1.2775	up-regulated	NA	unchanged	NA	unchanged	mTERF family protein, expressed
LOC_Os07g08140	NA	unchanged	1.63193	up-regulated	NA	unchanged	NA	unchanged	NA	unchanged	NA	unchanged	heat stress transcription factor, putative, expressed
LOC_Os01g37910	NA	unchanged	-1.25146	down-regulated	NA	unchanged	NA	unchanged	NA	unchanged	NA	unchanged	vacuolar-processing enzyme precursor, putative, expressed
LOC_Os01g50110	NA	unchanged	1.34956	up-regulated	NA	unchanged	-2.34821	down-regulated	-4.78078	down-regulated	NA	unchanged	MYB family transcription factor, putative, expressed
LOC_Os01g29330	NA	unchanged	NA	unchanged	NA	unchanged	-2.45234	down-regulated	-1.15556	down-regulated	NA	unchanged	expressed protein
LOC_Os09g25040	NA	unchanged	NA	unchanged	1.05943	up-regulated	NA	unchanged	-1.33834	down-regulated	NA	unchanged	joka8, putative, expressed
LOC_Os01g66530	1.50513	up-regulated	NA	unchanged	NA	unchanged	-2.14145	down-regulated	-1.18181	down-regulated	NA	unchanged	ARGOS, putative, expressed
LOC_Os10g17300	NA	unchanged	NA	unchanged	-1.21569	down-regulated	-2.34595	down-regulated	NA	unchanged	NA	unchanged	retrotransposon protein, putative, Ty3-gypsy subclass, expressed
LOC_Os03g03034	NA	unchanged	NA	unchanged	NA	unchanged	NA	unchanged	-1.89441	down-regulated	NA	unchanged	flavonol synthase/flavanone 3-hydroxylase, putative, expressed
LOC_Os03g13140	NA	unchanged	NA	unchanged	NA	unchanged	-1.99482	down-regulated	-2.58372	down-regulated	NA	unchanged	non-symbiotic hemoglobin 2, putative, expressed
LOC_Os12g10870	-1.22289	down-regulated	-3.83847	down-regulated	NA	unchanged	-3.26418	down-regulated	-1.45845	down-regulated	-2.03667	down-regulated	verticillium wilt disease resistance protein, putative, expressed
LOC_Os01g40290	1.03564	up-regulated	NA	unchanged	NA	unchanged	-1.96283	down-regulated	-3.93567	down-regulated	-1.24093	down-regulated	expressed protein
LOC_Os12g03470	NA	unchanged	-1.31553	down-regulated	NA	unchanged	NA	unchanged	NA	unchanged	NA	unchanged	alpha-N-arabinofuranosidase A, putative, expressed
LOC_Os02g16540	NA	unchanged	NA	unchanged	1.467	up-regulated	NA	unchanged	NA	unchanged	NA	unchanged	WRKY39, expressed
LOC_Os06g09980	NA	unchanged	NA	unchanged	NA	unchanged	-1.6537	down-regulated	NA	unchanged	NA	unchanged	expressed protein
LOC_Os03g06670	NA	unchanged	2.01521	up-regulated	NA	unchanged	1.45655	up-regulated	NA	unchanged	NA	unchanged	Core histone H2A/H2B/H3/H4 domain containing protein, putative, expressed
LOC_Os02g15860	NA	unchanged	NA	unchanged	NA	unchanged	NA	unchanged	NA	unchanged	-2.86332	down-regulated	expressed protein
LOC_Os09g08370	NA	unchanged	NA	unchanged	NA	unchanged	-1.218	down-regulated	NA	unchanged	NA	unchanged	retrotransposon protein, putative, Ty3-gypsy subclass, expressed
LOC_Os05g31910	1.14967	up-regulated	NA	unchanged	NA	unchanged	1.29483	up-regulated	NA	unchanged	NA	unchanged	white-brown complex homolog protein 16, putative, expressed
LOC_Os03g60850	NA	unchanged	NA	unchanged	1.44551	up-regulated	NA	unchanged	NA	unchanged	NA	unchanged	peptide transporter PTR2, putative, expressed
LOC_Os12g15930	1.1834	up-regulated	NA	unchanged	NA	unchanged	1.99373	up-regulated	-1.43855	down-regulated	-3.18547	down-regulated	retrotransposon, putative, centromere-specific, expressed
LOC_Os01g48140	NA	unchanged	1.11084	up-regulated	NA	unchanged	1.74077	up-regulated	NA	unchanged	NA	unchanged	pentatricopeptide containing protein, putative, expressed
LOC_Os01g54515	NA	unchanged	1.26235	up-regulated	NA	unchanged	-2.56325	down-regulated	NA	unchanged	-3.7842	down-regulated	peptide transporter PTR2, putative, expressed
LOC_Os06g05470	NA	unchanged	NA	unchanged	NA	unchanged	-2.01763	down-regulated	NA	unchanged	NA	unchanged	expressed protein
LOC_Os09g20220	NA	unchanged	-2.97066	down-regulated	-1.97701	down-regulated	NA	unchanged	-1.5473	down-regulated	NA	unchanged	glutathione S-transferase, putative, expressed
LOC_Os09g21540	1.31774	up-regulated	NA	unchanged	NA	unchanged	1.47006	up-regulated	NA	unchanged	NA	unchanged	expressed protein
LOC_Os11g28910	NA	unchanged	NA	unchanged	NA	unchanged	-1.58229	down-regulated	NA	unchanged	NA	unchanged	transposon protein, putative, CACTA, En/Spm sub-class, expressed
LOC_Os12g09070	5.95946	up-regulated	3.06517	up-regulated	2.68154	up-regulated	4.65739	up-regulated	6.25714	up-regulated	5.0544	up-regulated	expressed protein
LOC_Os01g49390	NA	unchanged	NA	unchanged	NA	unchanged	4.14796	up-regulated	NA	unchanged	NA	unchanged	IPP transferase, putative, expressed
LOC_Os01g51870	NA	unchanged	NA	unchanged	NA	unchanged	NA	unchanged	-2.20579	down-regulated	NA	unchanged	methyltransferase, putative, expressed
LOC_Os01g04620	NA	unchanged	NA	unchanged	NA	unchanged	-1.87557	down-regulated	NA	unchanged	-1.5905	down-regulated	transposon protein, putative, unclassified, expressed
LOC_Os07g39510	NA	unchanged	NA	unchanged	NA	unchanged	-1.0871	down-regulated	NA	unchanged	NA	unchanged	yippee zinc-binding protein, putative, expressed
LOC_Os07g23980	NA	unchanged	-1.36174	down-regulated	NA	unchanged	-2.54331	down-regulated	NA	unchanged	-1.60024	down-regulated	retrotransposon protein, putative, unclassified, expressed
LOC_Os07g41410	NA	unchanged	NA	unchanged	NA	unchanged	NA	unchanged	-2.50595	down-regulated	-1.61962	down-regulated	EGG APPARATUS-1, putative, expressed
LOC_Os02g47650	NA	unchanged	NA	unchanged	NA	unchanged	-1.47398	down-regulated	NA	unchanged	NA	unchanged	universal stress protein domain containing protein, putative, expressed
LOC_Os08g38450	NA	unchanged	NA	unchanged	1.55535	up-regulated	3.54621	up-regulated	-1.37437	down-regulated	NA	unchanged	expressed protein
LOC_Os03g06490	-2.12974	down-regulated	-2.63009	down-regulated	-1.59417	down-regulated	-4.19536	down-regulated	-3.50772	down-regulated	-3.70037	down-regulated	expressed protein
LOC_Os01g53420	NA	unchanged	NA	unchanged	1.22592	up-regulated	NA	unchanged	NA	unchanged	NA	unchanged	anthocyanidin 5,3-O-glucosyltransferase, putative, expressed
LOC_Os01g43230	NA	unchanged	-3.13187	down-regulated	NA	unchanged	NA	unchanged	NA	unchanged	NA	unchanged	expressed protein
LOC_Os05g46750	1.85457	up-regulated	NA	unchanged	1.03041	up-regulated	-2.64395	down-regulated	NA	unchanged	-2.30056	down-regulated	STE_MEKK_ste11_MAP3K.18 - STE kinases include homologs to sterile 7, sterile 11 and sterile 20 from yeast, expressed
LOC_Os12g22030	NA	unchanged	1.11136	up-regulated	NA	unchanged	NA	unchanged	NA	unchanged	NA	unchanged	serine hydroxymethyltransferase, mitochondrial precursor, putative, expressed
LOC_Os11g32030	NA	unchanged	NA	unchanged	NA	unchanged	2.04678	up-regulated	NA	unchanged	1.38569	up-regulated	sex determination protein tasselseed-2, putative, expressed
LOC_Os03g24880	NA	unchanged	NA	unchanged	NA	unchanged	1.11252	up-regulated	NA	unchanged	NA	unchanged	PPR repeat containing protein, expressed
LOC_Os01g55720	NA	unchanged	1.86799	up-regulated	1.4418	up-regulated	NA	unchanged	NA	unchanged	NA	unchanged	expressed protein
LOC_Os12g09620	NA	unchanged	NA	unchanged	NA	unchanged	NA	unchanged	-1.53547	down-regulated	-1.11952	down-regulated	expressed protein
LOC_Os03g19000	NA	unchanged	NA	unchanged	1.42664	up-regulated	-1.48368	down-regulated	-2.72026	down-regulated	NA	unchanged	peroxisomal biogenesis factor 11, putative, expressed
LOC_Os04g50176	NA	unchanged	3.03001	up-regulated	NA	unchanged	1.75189	up-regulated	1.27979	up-regulated	NA	unchanged	expressed protein
LOC_Os08g37890	NA	unchanged	1.93895	up-regulated	1.35099	up-regulated	1.49681	up-regulated	NA	unchanged	NA	unchanged	expressed protein
LOC_Os12g11710	4.62729	up-regulated	-2.65412	down-regulated	2.33882	up-regulated	5.65991	up-regulated	5.96529	up-regulated	3.81566	up-regulated	expressed protein
LOC_Os12g37780	NA	unchanged	1.10475	up-regulated	NA	unchanged	NA	unchanged	NA	unchanged	NA	unchanged	tetratricopeptide repeat domain containing protein, expressed
LOC_Os07g02140	1.18768	up-regulated	NA	unchanged	NA	unchanged	1.01619	up-regulated	NA	unchanged	-1.51157	down-regulated	flavin-containing monooxygenase family protein, putative, expressed
LOC_Os04g33240	NA	unchanged	NA	unchanged	NA	unchanged	-1.84726	down-regulated	-1.78959	down-regulated	NA	unchanged	sex determination protein tasselseed-2, putative, expressed
LOC_Os03g14010	NA	unchanged	2.68369	up-regulated	NA	unchanged	1.84169	up-regulated	NA	unchanged	NA	unchanged	glycosyl hydrolase family 10 protein, putative, expressed
LOC_Os03g38540	-1.20893	down-regulated	-1.265	down-regulated	NA	unchanged	NA	unchanged	NA	unchanged	NA	unchanged	folic acid binding protein, putative, expressed
LOC_Os09g27410	2.59017	up-regulated	-1.75649	down-regulated	1.17784	up-regulated	-4.56371	down-regulated	-2.16268	down-regulated	-2.03702	down-regulated	expressed protein
LOC_Os04g55670	NA	unchanged	NA	unchanged	NA	unchanged	1.24038	up-regulated	NA	unchanged	NA	unchanged	glycosyltransferase family 43 protein, putative, expressed
LOC_Os02g53750	NA	unchanged	NA	unchanged	NA	unchanged	-1.29403	down-regulated	NA	unchanged	NA	unchanged	tyrosine protein kinase domain containing protein, putative, expressed
LOC_Os01g72009	NA	unchanged	NA	unchanged	NA	unchanged	-1.22667	down-regulated	NA	unchanged	NA	unchanged	expressed protein
LOC_Os04g36040	NA	unchanged	NA	unchanged	1.39513	up-regulated	NA	unchanged	NA	unchanged	NA	unchanged	peptide transporter PTR2, putative, expressed
LOC_Os12g36320	8.38434	up-regulated	7.45023	up-regulated	4.88975	up-regulated	6.946	up-regulated	8.91402	up-regulated	8.48692	up-regulated	expressed protein
LOC_Os08g14890	NA	unchanged	NA	unchanged	-2.07051	down-regulated	NA	unchanged	NA	unchanged	-2.92441	down-regulated	expressed protein
LOC_Os01g18050	NA	unchanged	1.12314	up-regulated	NA	unchanged	1.17271	up-regulated	NA	unchanged	NA	unchanged	tubulin/FtsZ domain containing protein, putative, expressed
LOC_Os06g29890	1.10586	up-regulated	NA	unchanged	NA	unchanged	-3.83541	down-regulated	NA	unchanged	-3.54723	down-regulated	retrotransposon protein, putative, unclassified, expressed
LOC_Os11g35220	NA	unchanged	-1.07864	down-regulated	-1.20245	down-regulated	NA	unchanged	NA	unchanged	NA	unchanged	OsWAK117 - OsWAK receptor-like cytoplasmic kinase OsWAK-RLCK, expressed
LOC_Os01g42294	1.08324	up-regulated	1.96141	up-regulated	NA	unchanged	1.13807	up-regulated	NA	unchanged	NA	unchanged	inactive receptor kinase At2g26730 precursor, putative, expressed
LOC_Os02g07140	NA	unchanged	NA	unchanged	NA	unchanged	NA	unchanged	-3.47581	down-regulated	-1.2655	down-regulated	expressed protein
LOC_Os06g06860	NA	unchanged	-1.05831	down-regulated	NA	unchanged	1.41353	up-regulated	NA	unchanged	NA	unchanged	MLA1, putative, expressed
LOC_Os01g32560	NA	unchanged	2.35965	up-regulated	2.04413	up-regulated	NA	unchanged	NA	unchanged	NA	unchanged	expressed protein
LOC_Os10g37570	1.502	up-regulated	NA	unchanged	NA	unchanged	-1.53089	down-regulated	-2.82367	down-regulated	-1.29543	down-regulated	OsFBDUF49 - F-box and DUF domain containing protein, expressed
LOC_Os05g02770	NA	unchanged	NA	unchanged	NA	unchanged	-1.59193	down-regulated	NA	unchanged	NA	unchanged	glycine-rich cell wall structural protein precursor, putative, expressed
LOC_Os12g36850	NA	unchanged	-3.34492	down-regulated	2.83998	up-regulated	NA	unchanged	-2.93769	down-regulated	NA	unchanged	pathogenesis-related Bet v I family protein, putative, expressed
LOC_Os10g25450	NA	unchanged	1.45009	up-regulated	NA	unchanged	1.60483	up-regulated	NA	unchanged	NA	unchanged	OsSub60 - Putative Subtilisin homologue, expressed
LOC_Os03g05610	NA	unchanged	-2.14941	down-regulated	NA	unchanged	-3.50684	down-regulated	-6.65349	down-regulated	-2.53782	down-regulated	inorganic phosphate transporter, putative, expressed
LOC_Os01g42024	NA	unchanged	1.78672	up-regulated	NA	unchanged	NA	unchanged	NA	unchanged	NA	unchanged	expressed protein
LOC_Os11g44380	NA	unchanged	NA	unchanged	NA	unchanged	NA	unchanged	-2.05281	down-regulated	-1.52119	down-regulated	expressed protein
LOC_Os01g72400	4.4504	up-regulated	NA	unchanged	2.38401	up-regulated	3.58446	up-regulated	6.83982	up-regulated	3.72281	up-regulated	retrotransposon protein, putative, Ty1-copia subclass, expressed
LOC_Os03g45960	NA	unchanged	-1.26166	down-regulated	NA	unchanged	-1.46888	down-regulated	-1.89254	down-regulated	-1.50958	down-regulated	thaumatin, putative, expressed
LOC_Os10g30560	NA	unchanged	NA	unchanged	NA	unchanged	1.13026	up-regulated	NA	unchanged	-1.95929	down-regulated	UDP-glucoronosyl and UDP-glucosyl transferase domain containing protein, expressed
LOC_Os08g30840	-5.54231	down-regulated	NA	unchanged	-1.86846	down-regulated	-6.20162	down-regulated	-4.34252	down-regulated	-5.54035	down-regulated	expressed protein
LOC_Os01g71420	NA	unchanged	NA	unchanged	NA	unchanged	1.7721	up-regulated	NA	unchanged	NA	unchanged	Ser/Thr protein phosphatase family protein, putative, expressed
LOC_Os06g04020	NA	unchanged	NA	unchanged	2.13551	up-regulated	NA	unchanged	NA	unchanged	NA	unchanged	histone H1, putative, expressed
LOC_Os07g33270	1.32171	up-regulated	NA	unchanged	NA	unchanged	NA	unchanged	-1.31531	down-regulated	NA	unchanged	DUF584 domain containing protein, putative, expressed
LOC_Os07g03960	NA	unchanged	NA	unchanged	NA	unchanged	1.35296	up-regulated	-1.05275	down-regulated	NA	unchanged	transporter family protein, putative, expressed
LOC_Os02g33420	NA	unchanged	2.19329	up-regulated	NA	unchanged	NA	unchanged	NA	unchanged	NA	unchanged	ATPase, AAA family protein, expressed
LOC_Os04g52110	NA	unchanged	2.31733	up-regulated	2.42781	up-regulated	NA	unchanged	-6.00042	down-regulated	NA	unchanged	late embryogenesis abundant protein, group 3, putative, expressed
LOC_Os10g33660	NA	unchanged	NA	unchanged	NA	unchanged	-1.24421	down-regulated	NA	unchanged	NA	unchanged	SNF7 domain containing protein, putative, expressed
LOC_Os10g41930	NA	unchanged	NA	unchanged	NA	unchanged	-1.43114	down-regulated	NA	unchanged	NA	unchanged	haloacid dehalogenase-like hydrolase family protein, putative, expressed
LOC_Os06g01370	NA	unchanged	1.00176	up-regulated	NA	unchanged	NA	unchanged	NA	unchanged	NA	unchanged	DNA-binding protein-related, putative, expressed
LOC_Os09g25070	NA	unchanged	NA	unchanged	NA	unchanged	-2.00484	down-regulated	-3.32675	down-regulated	-1.63565	down-regulated	WRKY62, expressed
LOC_Os03g36530	NA	unchanged	NA	unchanged	NA	unchanged	2.1605	up-regulated	NA	unchanged	NA	unchanged	FAD-binding and arabino-lactone oxidase domains containing protein, putative, expressed
LOC_Os01g02010	NA	unchanged	NA	unchanged	NA	unchanged	2.07893	up-regulated	NA	unchanged	NA	unchanged	expressed protein
LOC_Os11g38780	1.46479	up-regulated	NA	unchanged	NA	unchanged	-2.59012	down-regulated	1.28107	up-regulated	-1.8325	down-regulated	EF hand family protein, putative
LOC_Os06g11090	NA	unchanged	NA	unchanged	1.24541	up-regulated	NA	unchanged	NA	unchanged	NA	unchanged	CXE carboxylesterase, putative, expressed
LOC_Os12g08290	8.58399	up-regulated	3.04864	up-regulated	3.62652	up-regulated	1.67491	up-regulated	9.14684	up-regulated	9.50225	up-regulated	U-box domain containing protein, putative, expressed
LOC_Os08g07080	-6.18447	down-regulated	NA	unchanged	NA	unchanged	-4.78084	down-regulated	-1.4555	down-regulated	-3.77518	down-regulated	terpene synthase, putative, expressed
LOC_Os09g29200	NA	unchanged	NA	unchanged	NA	unchanged	NA	unchanged	-1.01164	down-regulated	-2.0985	down-regulated	glutathione S-transferase, putative, expressed
LOC_Os05g42270	NA	unchanged	1.63831	up-regulated	NA	unchanged	NA	unchanged	NA	unchanged	NA	unchanged	acyltransferase, putative, expressed
LOC_Os03g63970	NA	unchanged	NA	unchanged	NA	unchanged	1.58207	up-regulated	NA	unchanged	NA	unchanged	gibberellin 20 oxidase 1, putative, expressed
LOC_Os04g39100	NA	unchanged	NA	unchanged	NA	unchanged	1.30797	up-regulated	NA	unchanged	NA	unchanged	peroxidase precursor, putative, expressed
LOC_Os10g39670	NA	unchanged	NA	unchanged	NA	unchanged	-1.28441	down-regulated	NA	unchanged	NA	unchanged	protein kinase family protein, putative, expressed
LOC_Os02g20630	-3.18024	down-regulated	-5.11179	down-regulated	-5.587	down-regulated	-7.33253	down-regulated	NA	unchanged	NA	unchanged	retrotransposon protein, putative, unclassified, expressed
LOC_Os02g11980	NA	unchanged	-1.8957	down-regulated	-1.0114	down-regulated	NA	unchanged	1.05668	up-regulated	NA	unchanged	receptor-like protein kinase precursor, putative, expressed
LOC_Os05g17604	NA	unchanged	-1.85509	down-regulated	NA	unchanged	-1.85053	down-regulated	NA	unchanged	-1.04043	down-regulated	SHR5-receptor-like kinase, putative, expressed
LOC_Os01g12640	NA	unchanged	1.44458	up-regulated	NA	unchanged	1.38679	up-regulated	NA	unchanged	NA	unchanged	expressed protein
LOC_Os03g07890	NA	unchanged	1.12426	up-regulated	NA	unchanged	NA	unchanged	NA	unchanged	NA	unchanged	mitochondrial carrier protein, putative, expressed
LOC_Os04g43660	NA	unchanged	NA	unchanged	NA	unchanged	-2.86879	down-regulated	NA	unchanged	NA	unchanged	expressed protein
LOC_Os03g21780	NA	unchanged	NA	unchanged	NA	unchanged	1.25717	up-regulated	NA	unchanged	NA	unchanged	pentatricopeptide repeat domain containing protein, putative, expressed
LOC_Os11g40030	NA	unchanged	1.94595	up-regulated	NA	unchanged	1.17343	up-regulated	NA	unchanged	NA	unchanged	cyclin-dependent kinase inhibitor, putative, expressed
LOC_Os12g03630	6.07604	up-regulated	1.10582	up-regulated	5.31229	up-regulated	1.93242	up-regulated	8.12683	up-regulated	6.00113	up-regulated	ubiquitin carboxyl-terminal hydrolase, family 1, putative, expressed
LOC_Os02g35940	NA	unchanged	1.29054	up-regulated	1.17635	up-regulated	NA	unchanged	-1.40655	down-regulated	NA	unchanged	gibberellin receptor GID1L2, putative, expressed
LOC_Os01g02000	NA	unchanged	NA	unchanged	NA	unchanged	2.33151	up-regulated	1.03557	up-regulated	NA	unchanged	phosphate transporter 1, putative, expressed
LOC_Os04g46660	NA	unchanged	1.23582	up-regulated	NA	unchanged	1.55521	up-regulated	NA	unchanged	NA	unchanged	cyclin, putative, expressed
LOC_Os03g06520	NA	unchanged	NA	unchanged	1.75642	up-regulated	1.3485	up-regulated	NA	unchanged	NA	unchanged	sulfate transporter, putative, expressed
LOC_Os05g10625	NA	unchanged	NA	unchanged	NA	unchanged	NA	unchanged	-1.06064	down-regulated	NA	unchanged	expressed protein
LOC_Os02g53169	NA	unchanged	NA	unchanged	1.60673	up-regulated	NA	unchanged	NA	unchanged	NA	unchanged	expressed protein
LOC_Os05g49700	NA	unchanged	NA	unchanged	1.50524	up-regulated	NA	unchanged	NA	unchanged	-1.03053	down-regulated	AP2 domain containing protein, expressed
LOC_Os09g35630	NA	unchanged	NA	unchanged	NA	unchanged	NA	unchanged	-1.26881	down-regulated	NA	unchanged	BAG domain-containing protein, putative, expressed
LOC_Os03g47280	1.98241	up-regulated	NA	unchanged	NA	unchanged	NA	unchanged	-3.21452	down-regulated	NA	unchanged	VQ domain containing protein, putative, expressed
LOC_Os03g50720	-2.00582	down-regulated	2.29395	up-regulated	NA	unchanged	-3.12686	down-regulated	NA	unchanged	4.62208	up-regulated	expressed protein
LOC_Os09g18360	NA	unchanged	NA	unchanged	-1.88506	down-regulated	-2.56589	down-regulated	NA	unchanged	-1.60718	down-regulated	expressed protein
LOC_Os07g33480	NA	unchanged	-1.23813	down-regulated	NA	unchanged	1.99952	up-regulated	NA	unchanged	NA	unchanged	cytochrome P450 domain containing protein, expressed
LOC_Os09g03690	NA	unchanged	NA	unchanged	NA	unchanged	1.67616	up-regulated	NA	unchanged	-1.15417	down-regulated	expressed protein
LOC_Os01g25740	NA	unchanged	-1.58687	down-regulated	NA	unchanged	NA	unchanged	NA	unchanged	NA	unchanged	powdery mildew resistance protein PM3F, putative, expressed
LOC_Os02g36924	NA	unchanged	-1.09497	down-regulated	NA	unchanged	-1.12643	down-regulated	NA	unchanged	NA	unchanged	OsMADS27 - MADS-box family gene with MIKCc type-box, expressed
LOC_Os05g33140	-4.14008	down-regulated	-1.22127	down-regulated	1.23837	up-regulated	1.5281	up-regulated	-1.52635	down-regulated	-1.66956	down-regulated	CHIT5 - Chitinase family protein precursor, expressed
LOC_Os01g02930	NA	unchanged	-1.04334	down-regulated	1.38089	up-regulated	NA	unchanged	-1.05394	down-regulated	-1.80949	down-regulated	glycosyltransferase protein, putative, expressed
LOC_Os08g09110	NA	unchanged	NA	unchanged	1.11653	up-regulated	1.62594	up-regulated	NA	unchanged	NA	unchanged	NB-ARC domain containing protein, expressed
LOC_Os11g34020	NA	unchanged	NA	unchanged	NA	unchanged	NA	unchanged	-1.7243	down-regulated	NA	unchanged	protein binding protein, putative, expressed
LOC_Os03g51150	1.01404	up-regulated	NA	unchanged	NA	unchanged	1.26707	up-regulated	NA	unchanged	NA	unchanged	expressed protein
LOC_Os02g17250	NA	unchanged	NA	unchanged	NA	unchanged	-1.0633	down-regulated	NA	unchanged	NA	unchanged	expressed protein
LOC_Os03g02570	NA	unchanged	NA	unchanged	-1.04926	down-regulated	NA	unchanged	NA	unchanged	NA	unchanged	dihydrodipicolinate reductase, putative, expressed
LOC_Os05g33940	NA	unchanged	NA	unchanged	NA	unchanged	NA	unchanged	-1.58596	down-regulated	-1.35867	down-regulated	alpha/beta hydrolase fold, putative, expressed
LOC_Os04g53030	NA	unchanged	-1.59821	down-regulated	NA	unchanged	NA	unchanged	NA	unchanged	NA	unchanged	NBS-LRR disease resistance protein, putative, expressed
LOC_Os06g05368	NA	unchanged	2.42421	up-regulated	NA	unchanged	NA	unchanged	NA	unchanged	NA	unchanged	expressed protein
LOC_Os11g40970	NA	unchanged	-3.39877	down-regulated	NA	unchanged	NA	unchanged	NA	unchanged	-1.36662	down-regulated	receptor-like protein kinase precursor, putative, expressed
LOC_Os03g09220	NA	unchanged	-1.00008	down-regulated	NA	unchanged	NA	unchanged	NA	unchanged	NA	unchanged	stage II sporulation protein E, putative, expressed
LOC_Os09g35620	1.00687	up-regulated	1.18177	up-regulated	1.32703	up-regulated	1.0465	up-regulated	NA	unchanged	NA	unchanged	expressed protein
LOC_Os12g23150	4.6879	up-regulated	1.66443	up-regulated	2.56455	up-regulated	7.78831	up-regulated	5.48596	up-regulated	3.70953	up-regulated	4-nitrophenylphosphatase-like, putative, expressed
LOC_Os08g32130	NA	unchanged	NA	unchanged	NA	unchanged	-1.15327	down-regulated	NA	unchanged	NA	unchanged	heat shock protein DnaJ, putative, expressed
LOC_Os06g08340	NA	unchanged	1.47137	up-regulated	1.8781	up-regulated	2.78721	up-regulated	NA	unchanged	1.26702	up-regulated	AP2 domain containing protein, expressed
LOC_Os12g21850	-3.83276	down-regulated	-3.6448	down-regulated	NA	unchanged	-1.94772	down-regulated	-4.19171	down-regulated	-5.93787	down-regulated	OsMADS73 - MADS-box family gene with M-alpha type-box, expressed
LOC_Os03g09170	NA	unchanged	NA	unchanged	1.45133	up-regulated	1.18585	up-regulated	NA	unchanged	NA	unchanged	ethylene-responsive transcription factor, putative, expressed
LOC_Os07g18780	5.81139	up-regulated	NA	unchanged	NA	unchanged	-1.08765	down-regulated	NA	unchanged	NA	unchanged	retrotransposon protein, putative, Ty1-copia subclass, expressed
LOC_Os07g44090	1.23378	up-regulated	NA	unchanged	NA	unchanged	1.5909	up-regulated	-1.2597	down-regulated	NA	unchanged	myb-related protein Hv33, putative, expressed
LOC_Os10g42860	NA	unchanged	1.35749	up-regulated	NA	unchanged	NA	unchanged	NA	unchanged	NA	unchanged	ribosomal protein L35, putative, expressed
LOC_Os03g55120	NA	unchanged	2.25397	up-regulated	1.31146	up-regulated	NA	unchanged	NA	unchanged	NA	unchanged	plastocyanin-like domain containing protein, putative, expressed
LOC_Os12g12860	2.95188	up-regulated	2.70655	up-regulated	1.88166	up-regulated	3.21244	up-regulated	NA	unchanged	3.06729	up-regulated	CAMK_CAMK_like.46 - CAMK includes calcium/calmodulin depedent protein kinases, expressed
LOC_Os03g58110	NA	unchanged	NA	unchanged	NA	unchanged	1.27187	up-regulated	NA	unchanged	NA	unchanged	uncharacterized protein At4g06744 precursor, putative, expressed
LOC_Os09g02770	NA	unchanged	NA	unchanged	1.6261	up-regulated	NA	unchanged	NA	unchanged	NA	unchanged	translation initiation factor IF-2, putative, expressed
LOC_Os12g44250	NA	unchanged	-1.13236	down-regulated	NA	unchanged	-1.56208	down-regulated	NA	unchanged	NA	unchanged	vesicle-associated membrane protein, putative, expressed
LOC_Os05g39400	1.51774	up-regulated	NA	unchanged	NA	unchanged	NA	unchanged	-1.25946	down-regulated	NA	unchanged	expressed protein
LOC_Os05g03630	NA	unchanged	NA	unchanged	NA	unchanged	-1.07414	down-regulated	NA	unchanged	NA	unchanged	dnaJ domain containing protein, expressed
LOC_Os12g27060	NA	unchanged	NA	unchanged	NA	unchanged	1.27388	up-regulated	NA	unchanged	NA	unchanged	PPR repeat domain containing protein, putative, expressed
LOC_Os05g50100	NA	unchanged	NA	unchanged	NA	unchanged	-1.78893	down-regulated	-2.53014	down-regulated	NA	unchanged	expressed protein
LOC_Os02g17000	NA	unchanged	NA	unchanged	NA	unchanged	-2.86023	down-regulated	NA	unchanged	-2.4005	down-regulated	OsSub14 - Putative Subtilisin homologue, expressed
LOC_Os12g38290	1.37499	up-regulated	-4.08479	down-regulated	-1.71052	down-regulated	1.89061	up-regulated	1.46473	up-regulated	-2.45337	down-regulated	metallothionein, putative, expressed
LOC_Os04g49680	NA	unchanged	1.16453	up-regulated	NA	unchanged	NA	unchanged	NA	unchanged	NA	unchanged	DUF581 domain containing protein, expressed
LOC_Os12g38400	NA	unchanged	1.34556	up-regulated	NA	unchanged	1.19193	up-regulated	NA	unchanged	NA	unchanged	MYB family transcription factor, putative, expressed
LOC_Os02g25230	NA	unchanged	NA	unchanged	NA	unchanged	1.32298	up-regulated	NA	unchanged	NA	unchanged	expressed protein
LOC_Os10g36170	NA	unchanged	NA	unchanged	1.05095	up-regulated	1.11145	up-regulated	-1.10773	down-regulated	NA	unchanged	LTPL160 - Protease inhibitor/seed storage/LTP family protein precursor, expressed
LOC_Os04g34590	NA	unchanged	NA	unchanged	NA	unchanged	1.70848	up-regulated	NA	unchanged	NA	unchanged	UPF0496 protein 2, putative, expressed
LOC_Os01g42960	NA	unchanged	NA	unchanged	NA	unchanged	1.35956	up-regulated	NA	unchanged	NA	unchanged	TTL1, putative, expressed
LOC_Os09g27890	NA	unchanged	NA	unchanged	NA	unchanged	1.18532	up-regulated	NA	unchanged	NA	unchanged	lysM domain-containing GPI-anchored protein precursor, putative, expressed
LOC_Os08g44390	NA	unchanged	NA	unchanged	NA	unchanged	-1.32242	down-regulated	NA	unchanged	NA	unchanged	EF hand family protein, putative, expressed
LOC_Os08g09230	NA	unchanged	NA	unchanged	NA	unchanged	1.30092	up-regulated	NA	unchanged	NA	unchanged	starch synthase III, putative, expressed
LOC_Os03g21419	NA	unchanged	NA	unchanged	1.68404	up-regulated	1.21012	up-regulated	NA	unchanged	NA	unchanged	retrotransposon protein, putative, Ty1-copia subclass, expressed
LOC_Os04g37890	NA	unchanged	1.40124	up-regulated	NA	unchanged	NA	unchanged	NA	unchanged	NA	unchanged	expressed protein
LOC_Os04g40510	NA	unchanged	1.77171	up-regulated	NA	unchanged	NA	unchanged	NA	unchanged	NA	unchanged	glycosyl hydrolase family 5 protein, putative, expressed
LOC_Os06g20470	NA	unchanged	NA	unchanged	NA	unchanged	3.89427	up-regulated	NA	unchanged	-4.69837	down-regulated	expressed protein
LOC_Os12g36430	5.07395	up-regulated	3.83242	up-regulated	2.69618	up-regulated	1.30718	up-regulated	1.73648	up-regulated	4.49086	up-regulated	expressed protein
LOC_Os01g46350	NA	unchanged	NA	unchanged	NA	unchanged	1.38221	up-regulated	NA	unchanged	NA	unchanged	proteins of unknown function domain containing protein, expressed
LOC_Os03g05750	1.74181	up-regulated	NA	unchanged	NA	unchanged	NA	unchanged	-1.21971	down-regulated	NA	unchanged	heavy-metal-associated domain-containing protein, putative, expressed
LOC_Os06g08690	NA	unchanged	-1.0518	down-regulated	NA	unchanged	1.41209	up-regulated	NA	unchanged	NA	unchanged	leucine-rich repeat receptor protein kinase EXS precursor, putative, expressed
LOC_Os10g24970	NA	unchanged	NA	unchanged	NA	unchanged	NA	unchanged	NA	unchanged	-1.12829	down-regulated	expressed protein
LOC_Os01g41740	NA	unchanged	NA	unchanged	NA	unchanged	4.10725	up-regulated	NA	unchanged	NA	unchanged	expressed protein
LOC_Os09g35790	NA	unchanged	1.10476	up-regulated	1.27613	up-regulated	NA	unchanged	NA	unchanged	NA	unchanged	HSF-type DNA-binding domain containing protein, expressed
LOC_Os12g27770	-9.50998	down-regulated	-5.42666	down-regulated	-5.25621	down-regulated	-5.38996	down-regulated	-9.47319	down-regulated	-5.80051	down-regulated	transposon protein, putative, CACTA, En/Spm sub-class, expressed
LOC_Os02g09940	NA	unchanged	NA	unchanged	NA	unchanged	1.27817	up-regulated	NA	unchanged	NA	unchanged	peroxiredoxin, putative, expressed
LOC_Os04g37770	NA	unchanged	NA	unchanged	2.2788	up-regulated	NA	unchanged	-2.13823	down-regulated	NA	unchanged	transposon protein, putative, CACTA, En/Spm sub-class, expressed
LOC_Os04g27060	-1.59566	down-regulated	-2.59209	down-regulated	NA	unchanged	NA	unchanged	NA	unchanged	NA	unchanged	oxidoreductase, aldo/keto reductase family protein, putative, expressed
LOC_Os07g18120	NA	unchanged	-1.20728	down-regulated	NA	unchanged	NA	unchanged	NA	unchanged	NA	unchanged	aldehyde oxidase, putative, expressed
LOC_Os01g72510	NA	unchanged	2.116	up-regulated	NA	unchanged	NA	unchanged	NA	unchanged	1.36087	up-regulated	eukaryotic aspartyl protease domain containing protein, expressed
LOC_Os12g18810	NA	unchanged	1.78647	up-regulated	NA	unchanged	NA	unchanged	NA	unchanged	NA	unchanged	expressed protein
LOC_Os03g06210	-1.02814	down-regulated	-2.63309	down-regulated	-1.7572	down-regulated	-3.82927	down-regulated	-5.10682	down-regulated	-4.20222	down-regulated	expressed protein
LOC_Os04g53730	1.23928	up-regulated	1.30465	up-regulated	2.19054	up-regulated	1.07363	up-regulated	-1.99101	down-regulated	NA	unchanged	expressed protein
LOC_Os11g24824	NA	unchanged	NA	unchanged	1.46334	up-regulated	NA	unchanged	NA	unchanged	NA	unchanged	expressed protein
LOC_Os03g47540	NA	unchanged	NA	unchanged	NA	unchanged	-1.43374	down-regulated	NA	unchanged	NA	unchanged	expressed protein
LOC_Os03g53360	NA	unchanged	1.08266	up-regulated	1.35816	up-regulated	NA	unchanged	NA	unchanged	NA	unchanged	transferase family protein, putative, expressed
LOC_Os06g12610	NA	unchanged	NA	unchanged	NA	unchanged	1.67196	up-regulated	NA	unchanged	NA	unchanged	auxin efflux carrier component, putative, expressed
LOC_Os10g28080	NA	unchanged	-2.30055	down-regulated	2.37738	up-regulated	NA	unchanged	-1.7531	down-regulated	-1.15849	down-regulated	glycosyl hydrolase, putative, expressed
LOC_Os05g04750	NA	unchanged	1.42438	up-regulated	NA	unchanged	NA	unchanged	NA	unchanged	NA	unchanged	OsFBX157 - F-box domain containing protein, expressed
LOC_Os03g47022	NA	unchanged	-1.86447	down-regulated	NA	unchanged	NA	unchanged	NA	unchanged	NA	unchanged	homeobox protein rough sheath 1, putative, expressed
LOC_Os01g16020	NA	unchanged	1.95018	up-regulated	NA	unchanged	1.32394	up-regulated	NA	unchanged	NA	unchanged	FAD binding domain containing protein, expressed
LOC_Os04g56100	NA	unchanged	NA	unchanged	NA	unchanged	NA	unchanged	-1.94443	down-regulated	NA	unchanged	one cut domain family member 3, putative, expressed
LOC_Os01g62880	NA	unchanged	NA	unchanged	NA	unchanged	-1.63266	down-regulated	NA	unchanged	NA	unchanged	oxidoreductase, aldo/keto reductase family protein, putative, expressed
LOC_Os03g22790	NA	unchanged	NA	unchanged	NA	unchanged	NA	unchanged	-1.53258	down-regulated	NA	unchanged	beta-amylase, putative, expressed
LOC_Os05g48930	NA	unchanged	NA	unchanged	NA	unchanged	-1.0441	down-regulated	-1.4087	down-regulated	NA	unchanged	OsGrx_S2 - glutaredoxin subgroup III, expressed
LOC_Os03g60570	2.92828	up-regulated	NA	unchanged	NA	unchanged	-1.44195	down-regulated	-1.01047	down-regulated	NA	unchanged	ZOS3-22 - C2H2 zinc finger protein, expressed
LOC_Os05g07764	NA	unchanged	1.54768	up-regulated	NA	unchanged	NA	unchanged	NA	unchanged	NA	unchanged	carboxyl-terminal proteinase, putative, expressed
LOC_Os12g24090	-6.4433	down-regulated	-1.63955	down-regulated	-3.7255	down-regulated	-2.25881	down-regulated	-7.90991	down-regulated	-6.32104	down-regulated	expressed protein
LOC_Os01g74450	NA	unchanged	NA	unchanged	NA	unchanged	NA	unchanged	-1.70258	down-regulated	-2.87211	down-regulated	aquaporin protein, putative, expressed
LOC_Os01g52920	NA	unchanged	NA	unchanged	NA	unchanged	-1.03152	down-regulated	NA	unchanged	NA	unchanged	expressed protein
LOC_Os07g36570	NA	unchanged	NA	unchanged	NA	unchanged	-1.47866	down-regulated	NA	unchanged	NA	unchanged	KI domain interacting kinase 1, putative, expressed
LOC_Os09g17152	1.70439	up-regulated	NA	unchanged	NA	unchanged	-2.75939	down-regulated	-2.20187	down-regulated	NA	unchanged	OsFBX319 - F-box domain containing protein, expressed
LOC_Os01g13210	NA	unchanged	-1.21777	down-regulated	NA	unchanged	NA	unchanged	NA	unchanged	NA	unchanged	salt stress root protein RS1, putative, expressed
LOC_Os01g12090	NA	unchanged	1.02061	up-regulated	NA	unchanged	NA	unchanged	NA	unchanged	NA	unchanged	ribosomal protein S6 family protein, putative, expressed
LOC_Os04g38400	NA	unchanged	2.17749	up-regulated	NA	unchanged	1.38855	up-regulated	NA	unchanged	NA	unchanged	ethylene-insensitive 3, putative, expressed
LOC_Os05g13790	NA	unchanged	NA	unchanged	NA	unchanged	-1.39329	down-regulated	NA	unchanged	NA	unchanged	expressed protein
LOC_Os02g57850	NA	unchanged	2.17914	up-regulated	1.16409	up-regulated	1.17684	up-regulated	NA	unchanged	NA	unchanged	expressed protein
LOC_Os04g35114	NA	unchanged	NA	unchanged	NA	unchanged	1.63191	up-regulated	NA	unchanged	NA	unchanged	receptor-like kinase, putative, expressed
LOC_Os09g39240	NA	unchanged	NA	unchanged	NA	unchanged	-1.20054	down-regulated	NA	unchanged	NA	unchanged	expressed protein
LOC_Os12g09630	-7.1929	down-regulated	-6.9025	down-regulated	-5.73664	down-regulated	-7.90368	down-regulated	-8.79906	down-regulated	-6.83928	down-regulated	expressed protein
LOC_Os07g45410	-4.23541	down-regulated	-3.13679	down-regulated	-3.32779	down-regulated	-2.79023	down-regulated	-4.38277	down-regulated	-4.99343	down-regulated	retrotransposon protein, putative, Ty1-copia subclass, expressed
LOC_Os01g66970	NA	unchanged	-1.36786	down-regulated	NA	unchanged	NA	unchanged	NA	unchanged	NA	unchanged	zinc finger, C3HC4 type domain containing protein, expressed
LOC_Os04g46750	NA	unchanged	-1.21171	down-regulated	NA	unchanged	NA	unchanged	NA	unchanged	NA	unchanged	glycosyl transferase 8 domain containing protein, putative, expressed
LOC_Os10g35070	NA	unchanged	NA	unchanged	1.19666	up-regulated	NA	unchanged	NA	unchanged	NA	unchanged	alpha-galactosidase precursor, putative, expressed
LOC_Os12g21784	9.94212	up-regulated	1.28389	up-regulated	2.39573	up-regulated	6.29653	up-regulated	10.2719	up-regulated	8.93891	up-regulated	expressed protein
LOC_Os07g47670	NA	unchanged	NA	unchanged	NA	unchanged	-1.65245	down-regulated	NA	unchanged	NA	unchanged	hypoxia-responsive family protein, putative, expressed
LOC_Os05g43690	NA	unchanged	2.48215	up-regulated	NA	unchanged	NA	unchanged	NA	unchanged	NA	unchanged	glucan endo-1,3-beta-glucosidase-like protein 3 precursor, putative, expressed
LOC_Os11g04560	NA	unchanged	NA	unchanged	NA	unchanged	NA	unchanged	-1.40853	down-regulated	NA	unchanged	calmodulin-like protein 1, putative, expressed
LOC_Os03g11060	NA	unchanged	NA	unchanged	NA	unchanged	1.15306	up-regulated	-1.3297	down-regulated	NA	unchanged	MFP1 attachment factor 1, putative, expressed
LOC_Os08g05580	2.47812	up-regulated	NA	unchanged	NA	unchanged	NA	unchanged	NA	unchanged	-3.51635	down-regulated	aquaporin protein, putative, expressed
LOC_Os03g49126	NA	unchanged	NA	unchanged	NA	unchanged	1.30719	up-regulated	NA	unchanged	NA	unchanged	expressed protein
LOC_Os09g23300	NA	unchanged	NA	unchanged	NA	unchanged	1.77945	up-regulated	NA	unchanged	NA	unchanged	integral membrane protein, putative, expressed
LOC_Os04g35750	3.61653	up-regulated	-2.18546	down-regulated	-16.5115	down-regulated	NA	unchanged	NA	unchanged	-1.55242	down-regulated	expressed protein
LOC_Os06g33170	NA	unchanged	1.12402	up-regulated	NA	unchanged	NA	unchanged	NA	unchanged	-1.17041	down-regulated	exocyst complex component 6, putative, expressed
LOC_Os11g15520	NA	unchanged	-1.32925	down-regulated	NA	unchanged	-1.46017	down-regulated	NA	unchanged	NA	unchanged	OsSub62 - Putative Subtilisin homologue, expressed
LOC_Os05g01444	NA	unchanged	NA	unchanged	NA	unchanged	-2.14495	down-regulated	NA	unchanged	-1.16835	down-regulated	polygalacturonase inhibitor precursor, putative, expressed
LOC_Os01g13024	NA	unchanged	NA	unchanged	1.71595	up-regulated	1.64649	up-regulated	NA	unchanged	NA	unchanged	expressed protein
LOC_Os03g32230	3.15087	up-regulated	1.10279	up-regulated	NA	unchanged	-3.03088	down-regulated	-1.58942	down-regulated	NA	unchanged	ZOS3-12 - C2H2 zinc finger protein, expressed
LOC_Os06g03810	1.58164	up-regulated	NA	unchanged	NA	unchanged	-1.11292	down-regulated	-2.50193	down-regulated	NA	unchanged	expressed protein
LOC_Os02g51900	NA	unchanged	NA	unchanged	NA	unchanged	-2.38354	down-regulated	1.37609	up-regulated	NA	unchanged	cytokinin-O-glucosyltransferase 2, putative, expressed
LOC_Os05g44630	NA	unchanged	NA	unchanged	NA	unchanged	1.44062	up-regulated	NA	unchanged	NA	unchanged	IQ calmodulin-binding motif family protein, putative, expressed
LOC_Os06g50950	NA	unchanged	NA	unchanged	1.46578	up-regulated	NA	unchanged	NA	unchanged	NA	unchanged	GDSL-like lipase/acylhydrolase, putative, expressed
LOC_Os07g48390	NA	unchanged	NA	unchanged	NA	unchanged	1.20561	up-regulated	NA	unchanged	NA	unchanged	proline-rich protein, putative, expressed
LOC_Os06g01440	NA	unchanged	-1.04928	down-regulated	NA	unchanged	NA	unchanged	NA	unchanged	NA	unchanged	integral membrane protein, putative, expressed
LOC_Os03g19120	NA	unchanged	NA	unchanged	1.23484	up-regulated	1.80294	up-regulated	NA	unchanged	NA	unchanged	MYB family transcription factor, putative, expressed
LOC_Os05g25890	NA	unchanged	1.42712	up-regulated	NA	unchanged	1.84881	up-regulated	NA	unchanged	NA	unchanged	expressed protein
LOC_Os08g40600	NA	unchanged	NA	unchanged	1.8252	up-regulated	NA	unchanged	-1.24681	down-regulated	-2.77801	down-regulated	thaumatin, putative, expressed
LOC_Os01g53630	NA	unchanged	NA	unchanged	NA	unchanged	4.08765	up-regulated	NA	unchanged	1.42133	up-regulated	ulp1 protease family protein, putative, expressed
LOC_Os01g05585	NA	unchanged	NA	unchanged	NA	unchanged	1.55448	up-regulated	NA	unchanged	-2.04436	down-regulated	metallothionein, putative, expressed
LOC_Os02g50000	NA	unchanged	NA	unchanged	NA	unchanged	1.58833	up-regulated	NA	unchanged	NA	unchanged	GDSL-like lipase/acylhydrolase, putative, expressed
LOC_Os07g02540	NA	unchanged	NA	unchanged	NA	unchanged	1.69768	up-regulated	NA	unchanged	-1.21257	down-regulated	HLS, putative, expressed
LOC_Os02g34490	NA	unchanged	-1.85319	down-regulated	NA	unchanged	NA	unchanged	NA	unchanged	NA	unchanged	Leucine Rich Repeat family protein, expressed
LOC_Os07g05800	NA	unchanged	NA	unchanged	4.14925	up-regulated	NA	unchanged	NA	unchanged	1.42665	up-regulated	glutathione S-transferase, N-terminal domain containing protein, expressed
LOC_Os04g46220	1.03734	up-regulated	NA	unchanged	NA	unchanged	NA	unchanged	NA	unchanged	NA	unchanged	ethylene-responsive transcription factor, putative, expressed
LOC_Os05g47960	1.64475	up-regulated	NA	unchanged	NA	unchanged	-1.44579	down-regulated	-2.76095	down-regulated	NA	unchanged	expressed protein
LOC_Os03g21870	NA	unchanged	NA	unchanged	NA	unchanged	2.04076	up-regulated	NA	unchanged	NA	unchanged	DUF623 domain containing protein, expressed
LOC_Os01g53880	NA	unchanged	NA	unchanged	NA	unchanged	-1.08629	down-regulated	NA	unchanged	NA	unchanged	OsIAA6 - Auxin-responsive Aux/IAA gene family member, expressed
LOC_Os01g12580	NA	unchanged	2.02216	up-regulated	1.97673	up-regulated	3.24727	up-regulated	-1.81342	down-regulated	NA	unchanged	late embryogenesis abundant protein, putative, expressed
LOC_Os02g34600	NA	unchanged	NA	unchanged	NA	unchanged	-1.31435	down-regulated	NA	unchanged	NA	unchanged	CAMK_CAMK_like.13 - CAMK includes calcium/calmodulin depedent protein kinases, expressed
LOC_Os10g33780	NA	unchanged	NA	unchanged	NA	unchanged	2.33008	up-regulated	NA	unchanged	NA	unchanged	DUF640 domain containing protein, putative, expressed
LOC_Os02g55970	NA	unchanged	NA	unchanged	NA	unchanged	-1.53008	down-regulated	NA	unchanged	-1.27942	down-regulated	ANTH, putative, expressed
LOC_Os06g28480	NA	unchanged	1.39487	up-regulated	NA	unchanged	1.84136	up-regulated	NA	unchanged	NA	unchanged	polygalacturonase inhibitor 1 precursor, putative, expressed
LOC_Os01g68060	NA	unchanged	NA	unchanged	NA	unchanged	-1.15704	down-regulated	NA	unchanged	NA	unchanged	copine, putative, expressed
LOC_Os10g41300	NA	unchanged	1.49687	up-regulated	NA	unchanged	NA	unchanged	NA	unchanged	NA	unchanged	expressed protein
LOC_Os04g37880	NA	unchanged	NA	unchanged	NA	unchanged	-2.62348	down-regulated	-1.85892	down-regulated	NA	unchanged	expressed protein
LOC_Os04g46380	NA	unchanged	1.0601	up-regulated	1.81991	up-regulated	NA	unchanged	NA	unchanged	NA	unchanged	expressed protein
LOC_Os03g49830	NA	unchanged	NA	unchanged	1.27176	up-regulated	3.07221	up-regulated	NA	unchanged	NA	unchanged	expressed protein
LOC_Os12g32260	NA	unchanged	-1.11816	down-regulated	NA	unchanged	NA	unchanged	-2.46153	down-regulated	NA	unchanged	expressed protein
LOC_Os08g06320	NA	unchanged	NA	unchanged	NA	unchanged	1.60686	up-regulated	-1.09635	down-regulated	NA	unchanged	DNA binding protein, putative, expressed
LOC_Os06g07590	NA	unchanged	NA	unchanged	NA	unchanged	1.49118	up-regulated	-1.5024	down-regulated	NA	unchanged	inactive receptor kinase At2g26730 precursor, putative, expressed
LOC_Os02g56980	NA	unchanged	NA	unchanged	1.11572	up-regulated	NA	unchanged	NA	unchanged	NA	unchanged	cytidylyltransferase domain containing protein, expressed
LOC_Os01g33810	NA	unchanged	-2.25432	down-regulated	-3.62757	down-regulated	NA	unchanged	2.67524	up-regulated	-4.41112	down-regulated	disease resistance protein RPM1, putative, expressed
LOC_Os04g33370	NA	unchanged	NA	unchanged	NA	unchanged	1.90035	up-regulated	NA	unchanged	NA	unchanged	cytochrome P450, putative, expressed
LOC_Os09g20980	1.23385	up-regulated	NA	unchanged	NA	unchanged	1.49882	up-regulated	NA	unchanged	NA	unchanged	RING-H2 finger protein, putative, expressed
LOC_Os07g46030	NA	unchanged	NA	unchanged	3.43764	up-regulated	NA	unchanged	NA	unchanged	2.31025	up-regulated	expressed protein
LOC_Os07g10880	NA	unchanged	NA	unchanged	NA	unchanged	1.00541	up-regulated	NA	unchanged	NA	unchanged	expressed protein
LOC_Os02g41460	NA	unchanged	NA	unchanged	1.30919	up-regulated	1.03395	up-regulated	NA	unchanged	NA	unchanged	DUF640 domain containing protein, putative, expressed
LOC_Os12g04870	-9.07789	down-regulated	-6.8695	down-regulated	-7.7953	down-regulated	-4.42323	down-regulated	-9.76411	down-regulated	-9.42024	down-regulated	expressed protein
LOC_Os01g65370	NA	unchanged	NA	unchanged	NA	unchanged	-1.20992	down-regulated	-1.3546	down-regulated	NA	unchanged	MYB family transcription factor, putative, expressed
LOC_Os10g33740	-6.73102	down-regulated	-5.43961	down-regulated	-5.46733	down-regulated	-5.68417	down-regulated	-6.31793	down-regulated	-6.69179	down-regulated	transposon protein, putative, CACTA, En/Spm sub-class, expressed
LOC_Os02g36340	NA	unchanged	NA	unchanged	NA	unchanged	-1.03755	down-regulated	NA	unchanged	NA	unchanged	riboflavin biosynthesis protein ribAB, chloroplast precursor, putative, expressed
LOC_Os08g07370	2.76575	up-regulated	NA	unchanged	NA	unchanged	-2.19435	down-regulated	-1.91635	down-regulated	NA	unchanged	RGH1A, putative, expressed
LOC_Os08g36010	NA	unchanged	1.36948	up-regulated	1.11744	up-regulated	1.67916	up-regulated	NA	unchanged	NA	unchanged	OsFBX295 - F-box domain containing protein, expressed
LOC_Os07g28890	NA	unchanged	NA	unchanged	NA	unchanged	1.01894	up-regulated	NA	unchanged	NA	unchanged	ethylene-responsive protein related, putative, expressed
LOC_Os04g57810	NA	unchanged	NA	unchanged	NA	unchanged	-1.01046	down-regulated	NA	unchanged	NA	unchanged	GA18008-PA, putative, expressed
LOC_Os05g39500	NA	unchanged	NA	unchanged	NA	unchanged	1.14488	up-regulated	NA	unchanged	NA	unchanged	DUF640 domain containing protein, putative, expressed
LOC_Os04g43910	NA	unchanged	NA	unchanged	NA	unchanged	1.02719	up-regulated	NA	unchanged	NA	unchanged	auxin response factor, putative, expressed
LOC_Os06g36450	NA	unchanged	NA	unchanged	NA	unchanged	1.60364	up-regulated	NA	unchanged	NA	unchanged	ferroportin1 domain containing protein, expressed
LOC_Os07g12340	1.77643	up-regulated	NA	unchanged	NA	unchanged	NA	unchanged	-1.24897	down-regulated	NA	unchanged	NAC domain-containing protein 67, putative, expressed
LOC_Os10g39190	NA	unchanged	NA	unchanged	1.21756	up-regulated	1.07028	up-regulated	NA	unchanged	NA	unchanged	B3 DNA binding domain containing protein, expressed
LOC_Os07g29390	NA	unchanged	NA	unchanged	NA	unchanged	-1.03812	down-regulated	NA	unchanged	NA	unchanged	peptidyl-prolyl cis-trans isomerase, putative, expressed
LOC_Os03g49440	NA	unchanged	NA	unchanged	NA	unchanged	-1.60495	down-regulated	-1.57839	down-regulated	NA	unchanged	phosphatase, putative, expressed
LOC_Os11g02520	NA	unchanged	NA	unchanged	NA	unchanged	-2.12299	down-regulated	NA	unchanged	NA	unchanged	WRKY104, expressed
LOC_Os02g49986	NA	unchanged	NA	unchanged	1.23736	up-regulated	2.19234	up-regulated	NA	unchanged	NA	unchanged	MYB family transcription factor, putative, expressed
LOC_Os06g10730	NA	unchanged	NA	unchanged	4.82668	up-regulated	NA	unchanged	NA	unchanged	NA	unchanged	expressed protein
LOC_Os03g53750	NA	unchanged	NA	unchanged	NA	unchanged	-1.17795	down-regulated	NA	unchanged	NA	unchanged	nuclear prelamin A recognition factor, putative, expressed
LOC_Os01g09830	NA	unchanged	NA	unchanged	1.21548	up-regulated	NA	unchanged	-1.42795	down-regulated	-1.15189	down-regulated	OsGrx_A2 - glutaredoxin subgroup III, expressed
LOC_Os01g13610	-1.38987	down-regulated	-4.10394	down-regulated	3.3001	up-regulated	NA	unchanged	NA	unchanged	1.1571	up-regulated	isoflavone reductase homolog IRL, putative, expressed
LOC_Os04g39320	NA	unchanged	-1.49179	down-regulated	NA	unchanged	NA	unchanged	-2.34302	down-regulated	-1.45535	down-regulated	expressed protein
LOC_Os01g66020	NA	unchanged	NA	unchanged	NA	unchanged	1.8925	up-regulated	NA	unchanged	-1.11874	down-regulated	protein kinase family protein, putative, expressed
LOC_Os12g03870	NA	unchanged	NA	unchanged	-1.04094	down-regulated	NA	unchanged	NA	unchanged	NA	unchanged	major facilitator superfamily antiporter, putative, expressed
LOC_Os12g36060	12.6702	up-regulated	10.1396	up-regulated	12.8513	up-regulated	11.4574	up-regulated	7.45591	up-regulated	12.482	up-regulated	expressed protein
LOC_Os11g29290	NA	unchanged	NA	unchanged	NA	unchanged	-1.96807	down-regulated	-1.5432	down-regulated	-1.98376	down-regulated	cytochrome P450, putative, expressed
LOC_Os01g59870	NA	unchanged	1.67521	up-regulated	NA	unchanged	NA	unchanged	NA	unchanged	NA	unchanged	LTPL65 - Protease inhibitor/seed storage/LTP family protein precursor, expressed
LOC_Os12g17880	NA	unchanged	-1.41123	down-regulated	NA	unchanged	NA	unchanged	NA	unchanged	NA	unchanged	armadillo/beta-catenin repeat protein-related, putative, expressed
LOC_Os03g17700	1.04605	up-regulated	NA	unchanged	NA	unchanged	-1.18446	down-regulated	NA	unchanged	NA	unchanged	CGMC_MAPKCGMC_2_ERK.2 - CGMC includes CDA, MAPK, GSK3, and CLKC kinases, expressed
LOC_Os12g36920	NA	unchanged	NA	unchanged	NA	unchanged	-1.90887	down-regulated	NA	unchanged	NA	unchanged	calmodulin binding protein, putative, expressed
LOC_Os09g34120	NA	unchanged	1.3666	up-regulated	NA	unchanged	NA	unchanged	NA	unchanged	NA	unchanged	expressed protein
LOC_Os06g01840	NA	unchanged	-1.0457	down-regulated	NA	unchanged	1.43015	up-regulated	NA	unchanged	NA	unchanged	nodulin, putative, expressed
LOC_Os06g45570	1.32301	up-regulated	NA	unchanged	NA	unchanged	NA	unchanged	-1.45726	down-regulated	NA	unchanged	VQ domain containing protein, putative, expressed
LOC_Os02g48640	NA	unchanged	NA	unchanged	NA	unchanged	NA	unchanged	NA	unchanged	-1.31012	down-regulated	expressed protein
LOC_Os01g61940	1.55386	up-regulated	NA	unchanged	NA	unchanged	NA	unchanged	-1.16587	down-regulated	NA	unchanged	white-brown complex homolog protein, putative, expressed
LOC_Os07g48560	-1.57374	down-regulated	NA	unchanged	NA	unchanged	1.93031	up-regulated	NA	unchanged	NA	unchanged	homeobox domain containing protein, expressed
LOC_Os02g03110	NA	unchanged	NA	unchanged	NA	unchanged	-1.03603	down-regulated	NA	unchanged	NA	unchanged	CDP-alcohol phosphatidyltransferase, putative, expressed
LOC_Os03g44020	NA	unchanged	NA	unchanged	NA	unchanged	1.70621	up-regulated	-2.40563	down-regulated	NA	unchanged	AGC_PVPK_like_kin82y.9 - ACG kinases include homologs to PKA, PKG and PKC, expressed
LOC_Os01g24070	NA	unchanged	NA	unchanged	NA	unchanged	-1.06292	down-regulated	NA	unchanged	NA	unchanged	GATA zinc finger domain containing protein, expressed
LOC_Os12g36720	NA	unchanged	NA	unchanged	NA	unchanged	-1.4117	down-regulated	NA	unchanged	NA	unchanged	RGH1A, putative, expressed
LOC_Os04g47280	NA	unchanged	NA	unchanged	NA	unchanged	1.15618	up-regulated	NA	unchanged	NA	unchanged	ATFUC1, putative, expressed
LOC_Os05g23393	NA	unchanged	1.51394	up-regulated	1.31982	up-regulated	NA	unchanged	NA	unchanged	NA	unchanged	expressed protein
LOC_Os06g03580	NA	unchanged	NA	unchanged	NA	unchanged	-1.03678	down-regulated	-1.49657	down-regulated	NA	unchanged	zinc RING finger protein, putative, expressed
LOC_Os07g31390	NA	unchanged	NA	unchanged	NA	unchanged	-2.26544	down-regulated	NA	unchanged	NA	unchanged	beta-expansin precursor, putative, expressed
LOC_Os03g28175	NA	unchanged	NA	unchanged	NA	unchanged	1.26487	up-regulated	NA	unchanged	NA	unchanged	expressed protein
LOC_Os01g63620	NA	unchanged	NA	unchanged	NA	unchanged	NA	unchanged	NA	unchanged	-2.05531	down-regulated	expressed protein
LOC_Os12g02400	-1.53743	down-regulated	NA	unchanged	NA	unchanged	-2.03487	down-regulated	-1.92746	down-regulated	-1.22858	down-regulated	WRKY114, expressed
LOC_Os02g56540	NA	unchanged	1.0009	up-regulated	NA	unchanged	1.53138	up-regulated	NA	unchanged	NA	unchanged	kinesin motor domain containing protein, putative, expressed
LOC_Os02g34250	-1.33682	down-regulated	-1.59107	down-regulated	NA	unchanged	-2.72562	down-regulated	-4.01327	down-regulated	NA	unchanged	expressed protein
LOC_Os03g10640	NA	unchanged	NA	unchanged	NA	unchanged	-1.32764	down-regulated	NA	unchanged	NA	unchanged	calcium-transporting ATPase, plasma membrane-type, putative, expressed
LOC_Os02g57770	NA	unchanged	2.61234	up-regulated	1.28719	up-regulated	2.73341	up-regulated	NA	unchanged	NA	unchanged	glycosyl hydrolases family 16, putative, expressed
LOC_Os02g33540	NA	unchanged	NA	unchanged	NA	unchanged	1.75707	up-regulated	NA	unchanged	NA	unchanged	translational activator family protein, putative, expressed
LOC_Os02g50404	1.48973	up-regulated	NA	unchanged	NA	unchanged	-4.80276	down-regulated	-1.03393	down-regulated	NA	unchanged	expressed protein
LOC_Os10g38189	NA	unchanged	-1.08188	down-regulated	NA	unchanged	-1.14597	down-regulated	NA	unchanged	NA	unchanged	glutathione S-transferase, putative, expressed
LOC_Os03g06835	9.28516	up-regulated	9.11818	up-regulated	9.22521	up-regulated	9.67843	up-regulated	7.18332	up-regulated	9.72213	up-regulated	expressed protein
LOC_Os01g02430	NA	unchanged	NA	unchanged	NA	unchanged	-1.2785	down-regulated	NA	unchanged	NA	unchanged	TAK14, putative, expressed
LOC_Os02g11070	NA	unchanged	NA	unchanged	NA	unchanged	-2.03252	down-regulated	NA	unchanged	NA	unchanged	3-ketoacyl-CoA synthase, putative, expressed
LOC_Os09g17580	NA	unchanged	1.00879	up-regulated	NA	unchanged	NA	unchanged	NA	unchanged	NA	unchanged	expressed protein
LOC_Os09g19970	NA	unchanged	NA	unchanged	NA	unchanged	-2.15975	down-regulated	-1.99203	down-regulated	NA	unchanged	expressed protein
LOC_Os09g28760	NA	unchanged	1.03005	up-regulated	NA	unchanged	NA	unchanged	NA	unchanged	NA	unchanged	CXE carboxylesterase, putative, expressed
LOC_Os02g44108	NA	unchanged	3.04229	up-regulated	2.28506	up-regulated	1.43322	up-regulated	NA	unchanged	NA	unchanged	expansin precursor, putative, expressed
LOC_Os05g23250	NA	unchanged	1.50542	up-regulated	NA	unchanged	NA	unchanged	NA	unchanged	NA	unchanged	Leucine Rich Repeat family protein, expressed
LOC_Os12g42400	NA	unchanged	NA	unchanged	NA	unchanged	1.44376	up-regulated	NA	unchanged	NA	unchanged	nuclear transcription factor Y subunit, putative, expressed
LOC_Os11g29840	NA	unchanged	NA	unchanged	NA	unchanged	1.76642	up-regulated	NA	unchanged	NA	unchanged	expressed protein
LOC_Os04g33990	1.05405	up-regulated	NA	unchanged	NA	unchanged	1.35711	up-regulated	NA	unchanged	NA	unchanged	harpin-induced protein 1 domain containing protein, expressed
LOC_Os03g06674	6.78009	up-regulated	6.91123	up-regulated	7.13533	up-regulated	6.97523	up-regulated	7.96236	up-regulated	8.0508	up-regulated	expressed protein
LOC_Os05g50140	NA	unchanged	3.19119	up-regulated	1.10705	up-regulated	1.15517	up-regulated	NA	unchanged	NA	unchanged	auxin efflux carrier component, putative, expressed
LOC_Os07g47150	NA	unchanged	1.22381	up-regulated	NA	unchanged	NA	unchanged	NA	unchanged	NA	unchanged	expressed protein
LOC_Os10g11270	NA	unchanged	NA	unchanged	-1.74804	down-regulated	4.21398	up-regulated	NA	unchanged	-2.17793	down-regulated	sulfotransferase domain containing protein, expressed
LOC_Os09g12780	NA	unchanged	1.76397	up-regulated	NA	unchanged	NA	unchanged	NA	unchanged	NA	unchanged	expressed protein
LOC_Os12g03720	NA	unchanged	NA	unchanged	NA	unchanged	-1.57535	down-regulated	NA	unchanged	NA	unchanged	glucosamine--fructose-6-phosphate aminotransferase 1, putative, expressed
LOC_Os03g56782	NA	unchanged	NA	unchanged	1.17461	up-regulated	NA	unchanged	NA	unchanged	NA	unchanged	expressed protein
LOC_Os05g50180	1.15703	up-regulated	NA	unchanged	NA	unchanged	NA	unchanged	-2.29739	down-regulated	NA	unchanged	OsCML14 - Calmodulin-related calcium sensor protein, expressed
LOC_Os04g52880	NA	unchanged	NA	unchanged	NA	unchanged	1.11147	up-regulated	-1.36042	down-regulated	NA	unchanged	expressed protein
LOC_Os12g30080	5.1558	up-regulated	1.48516	up-regulated	3.23282	up-regulated	2.41323	up-regulated	6.92931	up-regulated	6.08587	up-regulated	disease resistance protein RPM1, putative, expressed
LOC_Os08g05290	NA	unchanged	1.70691	up-regulated	NA	unchanged	1.08084	up-regulated	NA	unchanged	NA	unchanged	receptor-like protein kinase 5 precursor, putative, expressed
LOC_Os07g08060	NA	unchanged	NA	unchanged	NA	unchanged	-1.45038	down-regulated	NA	unchanged	NA	unchanged	transmembrane BAX inhibitor motif-containing protein, putative, expressed
LOC_Os12g43890	NA	unchanged	NA	unchanged	NA	unchanged	NA	unchanged	-1.43057	down-regulated	NA	unchanged	GNS1/SUR4 membrane family protein, putative, expressed
LOC_Os06g46950	2.16998	up-regulated	NA	unchanged	NA	unchanged	-1.3464	down-regulated	-2.16287	down-regulated	NA	unchanged	EF hand family protein, putative, expressed
LOC_Os01g14010	NA	unchanged	NA	unchanged	NA	unchanged	2.3061	up-regulated	NA	unchanged	NA	unchanged	ZOS1-05 - C2H2 zinc finger protein, expressed
LOC_Os12g31470	NA	unchanged	NA	unchanged	NA	unchanged	1.57811	up-regulated	NA	unchanged	NA	unchanged	retrotransposon protein, putative, unclassified, expressed
LOC_Os02g54540	NA	unchanged	NA	unchanged	NA	unchanged	2.44444	up-regulated	NA	unchanged	NA	unchanged	SCP-like extracellular protein, expressed
LOC_Os11g05494	NA	unchanged	NA	unchanged	1.03468	up-regulated	-1.34579	down-regulated	-1.33343	down-regulated	NA	unchanged	expressed protein
LOC_Os11g12320	-1.02382	down-regulated	-2.43922	down-regulated	-1.87355	down-regulated	NA	unchanged	NA	unchanged	NA	unchanged	disease resistance protein RPM1, putative, expressed
LOC_Os10g06630	NA	unchanged	NA	unchanged	NA	unchanged	NA	unchanged	-1.19471	down-regulated	-3.06374	down-regulated	peptidyl-prolyl cis-trans isomerase, putative, expressed
LOC_Os03g22270	NA	unchanged	NA	unchanged	1.20599	up-regulated	NA	unchanged	NA	unchanged	NA	unchanged	auxin-repressed protein, putative, expressed
LOC_Os10g35630	1.20548	up-regulated	NA	unchanged	NA	unchanged	NA	unchanged	NA	unchanged	NA	unchanged	cystathionin beta synthase protein, putative, expressed
LOC_Os11g05614	NA	unchanged	NA	unchanged	NA	unchanged	NA	unchanged	-1.50137	down-regulated	-1.59567	down-regulated	no apical meristem protein, putative, expressed
LOC_Os06g17020	NA	unchanged	NA	unchanged	NA	unchanged	NA	unchanged	-1.67075	down-regulated	NA	unchanged	anthocyanin 3-O-beta-glucosyltransferase, putative, expressed
LOC_Os03g56500	NA	unchanged	-1.0007	down-regulated	NA	unchanged	NA	unchanged	-2.07935	down-regulated	-1.51644	down-regulated	expressed protein
LOC_Os08g37580	NA	unchanged	1.48975	up-regulated	NA	unchanged	1.14796	up-regulated	NA	unchanged	NA	unchanged	homeobox associated leucine zipper, putative, expressed
LOC_Os11g29710	NA	unchanged	-1.75008	down-regulated	NA	unchanged	1.58236	up-regulated	-3.27795	down-regulated	NA	unchanged	OsFBO4 - F-box and other domain containing protein, expressed
LOC_Os10g22520	NA	unchanged	-1.02249	down-regulated	NA	unchanged	-1.75624	down-regulated	NA	unchanged	NA	unchanged	cellulase, putative, expressed
LOC_Os02g41904	NA	unchanged	1.99225	up-regulated	NA	unchanged	1.68796	up-regulated	NA	unchanged	NA	unchanged	DEF7 - Defensin and Defensin-like DEFL family, expressed
LOC_Os01g52130	NA	unchanged	NA	unchanged	NA	unchanged	NA	unchanged	-1.0196	down-regulated	NA	unchanged	sulfate transporter, putative, expressed
LOC_Os04g01960	NA	unchanged	NA	unchanged	NA	unchanged	1.03117	up-regulated	NA	unchanged	NA	unchanged	expressed protein
LOC_Os12g24490	NA	unchanged	NA	unchanged	NA	unchanged	-1.83175	down-regulated	-1.71702	down-regulated	NA	unchanged	zinc finger, C3HC4 type domain containing protein, expressed
LOC_Os07g25970	NA	unchanged	NA	unchanged	2.46517	up-regulated	5.62535	up-regulated	4.80264	up-regulated	2.75331	up-regulated	retrotransposon protein, putative, unclassified, expressed
LOC_Os09g28120	NA	unchanged	2.2072	up-regulated	NA	unchanged	NA	unchanged	NA	unchanged	NA	unchanged	OsFBX330 - F-box domain containing protein, expressed
LOC_Os01g24500	NA	unchanged	-1.84941	down-regulated	-1.71418	down-regulated	3.24073	up-regulated	-1.02407	down-regulated	-1.80089	down-regulated	expressed protein
LOC_Os03g09830	NA	unchanged	NA	unchanged	NA	unchanged	1.73668	up-regulated	NA	unchanged	NA	unchanged	expressed protein
LOC_Os06g04230	2.34336	up-regulated	NA	unchanged	NA	unchanged	-1.66809	down-regulated	-1.95719	down-regulated	NA	unchanged	expressed protein
LOC_Os06g43430	NA	unchanged	NA	unchanged	NA	unchanged	1.30403	up-regulated	NA	unchanged	NA	unchanged	cytochrome P450, putative, expressed
LOC_Os01g47070	1.20084	up-regulated	NA	unchanged	NA	unchanged	-1.44192	down-regulated	-2.25093	down-regulated	NA	unchanged	glycosyl hydrolase, putative, expressed
LOC_Os02g08030	NA	unchanged	-4.79038	down-regulated	1.05607	up-regulated	NA	unchanged	2.28681	up-regulated	NA	unchanged	aldose 1-epimerase, putative, expressed
LOC_Os08g43160	NA	unchanged	1.04167	up-regulated	NA	unchanged	NA	unchanged	NA	unchanged	NA	unchanged	TCP family transcription factor, putative, expressed
LOC_Os07g42714	NA	unchanged	NA	unchanged	1.12276	up-regulated	NA	unchanged	NA	unchanged	NA	unchanged	expressed protein
LOC_Os02g38430	NA	unchanged	-1.11083	down-regulated	NA	unchanged	NA	unchanged	NA	unchanged	NA	unchanged	steroid nuclear receptor, ligand-binding, putative, expressed
LOC_Os01g06310	-1.04125	down-regulated	NA	unchanged	NA	unchanged	NA	unchanged	NA	unchanged	-3.02571	down-regulated	glycine-rich cell wall structural protein precursor, putative, expressed
LOC_Os06g36030	1.77318	up-regulated	1.37698	up-regulated	1.40054	up-regulated	1.21102	up-regulated	-1.21084	down-regulated	NA	unchanged	SWIM zinc finger family protein, expressed
LOC_Os11g20160	NA	unchanged	-2.5555	down-regulated	NA	unchanged	1.1648	up-regulated	NA	unchanged	-1.00844	down-regulated	O-methyltransferase, putative, expressed
LOC_Os01g55020	NA	unchanged	1.5706	up-regulated	NA	unchanged	NA	unchanged	NA	unchanged	NA	unchanged	expressed protein
LOC_Os06g12250	NA	unchanged	NA	unchanged	-1.01159	down-regulated	NA	unchanged	-1.14506	down-regulated	NA	unchanged	sphingolipid C4-hydroxylase SUR2, putative, expressed
LOC_Os11g37950	NA	unchanged	-1.31912	down-regulated	1.13077	up-regulated	-2.28474	down-regulated	-3.09028	down-regulated	-1.78392	down-regulated	WIP3 - Wound-induced protein precursor, expressed
LOC_Os04g01910	NA	unchanged	2.06879	up-regulated	2.7669	up-regulated	NA	unchanged	NA	unchanged	NA	unchanged	legume lectins beta domain containing protein, putative, expressed
LOC_Os11g07140	NA	unchanged	-1.11925	down-regulated	-2.22393	down-regulated	NA	unchanged	NA	unchanged	-4.78917	down-regulated	receptor kinase, putative, expressed
LOC_Os03g46884	NA	unchanged	NA	unchanged	NA	unchanged	-3.86282	down-regulated	NA	unchanged	NA	unchanged	transposon protein, putative, CACTA, En/Spm sub-class, expressed
LOC_Os03g42520	NA	unchanged	-1.21135	down-regulated	NA	unchanged	-5.2518	down-regulated	-1.92085	down-regulated	-2.54122	down-regulated	expressed protein
LOC_Os05g46760	2.00349	up-regulated	NA	unchanged	NA	unchanged	-1.14407	down-regulated	-1.50858	down-regulated	NA	unchanged	STE_MEKK_ste11_MAP3K.19 - STE kinases include homologs to sterile 7, sterile 11 and sterile 20 from yeast, expressed
LOC_Os09g33910	NA	unchanged	NA	unchanged	NA	unchanged	1.12631	up-regulated	NA	unchanged	-1.81798	down-regulated	CAMK_CAMK_like.39 - CAMK includes calcium/calmodulin depedent protein kinases, expressed
LOC_Os01g71310	NA	unchanged	NA	unchanged	NA	unchanged	NA	unchanged	NA	unchanged	-1.50408	down-regulated	cytokinin dehydrogenase precursor, putative, expressed
LOC_Os04g28250	NA	unchanged	NA	unchanged	NA	unchanged	2.39675	up-regulated	NA	unchanged	NA	unchanged	cysteine proteinase inhibitor precursor, putative, expressed
LOC_Os04g01710	NA	unchanged	1.26244	up-regulated	1.32194	up-regulated	3.10348	up-regulated	NA	unchanged	NA	unchanged	cysteine proteinase At4g11310 precursor, putative, expressed
LOC_Os03g04660	NA	unchanged	NA	unchanged	NA	unchanged	1.45228	up-regulated	NA	unchanged	-1.36398	down-regulated	cytochrome P450 86A1, putative, expressed
LOC_Os12g04790	11.0407	up-regulated	10.4842	up-regulated	10.0843	up-regulated	10.5501	up-regulated	11.9042	up-regulated	9.29243	up-regulated	expressed protein
LOC_Os06g37080	NA	unchanged	1.1086	up-regulated	1.33811	up-regulated	NA	unchanged	NA	unchanged	NA	unchanged	L-ascorbate oxidase precursor, putative, expressed
LOC_Os03g42910	NA	unchanged	NA	unchanged	NA	unchanged	-1.2969	down-regulated	-2.07495	down-regulated	-5.47323	down-regulated	hypothetical protein
LOC_Os12g05880	-1.37958	down-regulated	-2.81083	down-regulated	2.993	up-regulated	-3.33058	down-regulated	1.2673	up-regulated	-1.47194	down-regulated	Cupin domain containing protein, expressed
LOC_Os02g38120	NA	unchanged	NA	unchanged	NA	unchanged	1.33025	up-regulated	NA	unchanged	NA	unchanged	BTBN3 - Bric-a-Brac, Tramtrack, Broad Complex BTB domain with non-phototropic hypocotyl 3 NPH3 domain, expressed
LOC_Os10g40530	NA	unchanged	NA	unchanged	NA	unchanged	3.06828	up-regulated	NA	unchanged	NA	unchanged	LTPL146 - Protease inhibitor/seed storage/LTP family protein precursor, expressed
LOC_Os12g03390	NA	unchanged	-2.48563	down-regulated	-2.35141	down-regulated	-1.27324	down-regulated	-2.50046	down-regulated	-5.60136	down-regulated	OsFBX435 - F-box domain containing protein, expressed
LOC_Os01g03710	NA	unchanged	NA	unchanged	NA	unchanged	-1.31566	down-regulated	NA	unchanged	NA	unchanged	mannose-6-phosphate isomerase, putative, expressed
LOC_Os03g40900	1.50216	up-regulated	NA	unchanged	1.68313	up-regulated	1.85522	up-regulated	-2.67814	down-regulated	NA	unchanged	expressed protein
LOC_Os04g48830	1.15708	up-regulated	1.92674	up-regulated	NA	unchanged	1.06115	up-regulated	NA	unchanged	NA	unchanged	DUF623 domain containing protein, expressed
LOC_Os01g04409	NA	unchanged	NA	unchanged	NA	unchanged	-1.22667	down-regulated	NA	unchanged	NA	unchanged	OsWAK1 - OsWAK receptor-like cytoplasmic kinase OsWAK-RLCK, expressed
LOC_Os12g13720	NA	unchanged	NA	unchanged	1.261	up-regulated	2.56843	up-regulated	2.0477	up-regulated	NA	unchanged	Plant PDR ABC transporter associated domain containing protein, expressed
LOC_Os01g37810	2.67504	up-regulated	NA	unchanged	NA	unchanged	NA	unchanged	NA	unchanged	NA	unchanged	expressed protein
LOC_Os01g61460	NA	unchanged	NA	unchanged	NA	unchanged	NA	unchanged	NA	unchanged	-1.29782	down-regulated	leaf senescence related protein, putative, expressed
LOC_Os01g60170	NA	unchanged	NA	unchanged	NA	unchanged	NA	unchanged	-1.2621	down-regulated	NA	unchanged	DUF567 domain containing protein, putative, expressed
LOC_Os02g47770	1.02155	up-regulated	1.52556	up-regulated	NA	unchanged	2.00554	up-regulated	NA	unchanged	NA	unchanged	ZF-HD protein dimerisation region containing protein, expressed
LOC_Os12g36940	NA	unchanged	NA	unchanged	NA	unchanged	-1.7854	down-regulated	-1.13406	down-regulated	-1.13475	down-regulated	calmodulin binding protein, putative, expressed
LOC_Os08g28710	NA	unchanged	NA	unchanged	2.26187	up-regulated	-2.47628	down-regulated	-1.97058	down-regulated	NA	unchanged	receptor protein kinase CRINKLY4 precursor, putative, expressed
LOC_Os07g04430	-1.0173	down-regulated	-1.93106	down-regulated	NA	unchanged	NA	unchanged	NA	unchanged	NA	unchanged	expressed protein
LOC_Os06g46900	NA	unchanged	NA	unchanged	1.23093	up-regulated	NA	unchanged	NA	unchanged	NA	unchanged	phosphosulfolactate synthase-related protein, putative, expressed
LOC_Os12g41090	NA	unchanged	NA	unchanged	NA	unchanged	1.72012	up-regulated	NA	unchanged	NA	unchanged	CAMK_KIN1/SNF1/Nim1_like.38 - CAMK includes calcium/calmodulin depedent protein kinases, expressed
LOC_Os07g37100	NA	unchanged	NA	unchanged	NA	unchanged	-1.20246	down-regulated	NA	unchanged	NA	unchanged	nucleoside transporter, putative, expressed
LOC_Os01g57480	NA	unchanged	NA	unchanged	NA	unchanged	-1.23556	down-regulated	NA	unchanged	NA	unchanged	serine/threonine-protein kinase receptor precursor, putative, expressed
LOC_Os06g49500	NA	unchanged	-1.22432	down-regulated	NA	unchanged	NA	unchanged	NA	unchanged	NA	unchanged	integral membrane protein, putative, expressed
LOC_Os09g37480	NA	unchanged	-1.09483	down-regulated	NA	unchanged	NA	unchanged	NA	unchanged	NA	unchanged	OsSAUR53 - Auxin-responsive SAUR gene family member, expressed
LOC_Os10g24954	-1.76539	down-regulated	-2.49422	down-regulated	-1.34804	down-regulated	-2.55754	down-regulated	-1.81164	down-regulated	NA	unchanged	ulp1 protease family, C-terminal catalytic domain containing protein, expressed
LOC_Os01g60930	NA	unchanged	NA	unchanged	NA	unchanged	NA	unchanged	-1.48361	down-regulated	-1.46103	down-regulated	expressed protein
LOC_Os01g72700	NA	unchanged	1.56084	up-regulated	NA	unchanged	1.3942	up-regulated	NA	unchanged	NA	unchanged	expressed protein
LOC_Os02g15120	NA	unchanged	NA	unchanged	NA	unchanged	2.22434	up-regulated	-1.79913	down-regulated	NA	unchanged	RING-H2 finger protein, putative, expressed
LOC_Os05g49900	NA	unchanged	NA	unchanged	NA	unchanged	-1.9705	down-regulated	-1.29672	down-regulated	NA	unchanged	3-ketoacyl-CoA synthase, putative, expressed
LOC_Os02g09990	2.74177	up-regulated	NA	unchanged	NA	unchanged	NA	unchanged	-2.15936	down-regulated	NA	unchanged	expressed protein
LOC_Os01g27210	NA	unchanged	NA	unchanged	NA	unchanged	-1.20392	down-regulated	-1.10535	down-regulated	NA	unchanged	glutathione S-transferase, putative, expressed
LOC_Os06g20610	NA	unchanged	-1.07592	down-regulated	NA	unchanged	NA	unchanged	NA	unchanged	NA	unchanged	seven in absentia protein family domain containing protein, expressed
LOC_Os01g20206	NA	unchanged	NA	unchanged	NA	unchanged	-1.69691	down-regulated	-1.58089	down-regulated	-1.05757	down-regulated	methyltransferase, putative, expressed
LOC_Os06g50220	NA	unchanged	NA	unchanged	NA	unchanged	-1.17617	down-regulated	NA	unchanged	NA	unchanged	expressed protein
LOC_Os09g27580	NA	unchanged	NA	unchanged	NA	unchanged	-1.68896	down-regulated	-1.93198	down-regulated	NA	unchanged	potassium transporter, putative, expressed
LOC_Os07g49360	NA	unchanged	NA	unchanged	NA	unchanged	1.08647	up-regulated	NA	unchanged	NA	unchanged	peroxidase precursor, putative, expressed
LOC_Os05g29150	1.95424	up-regulated	-1.16853	down-regulated	NA	unchanged	NA	unchanged	NA	unchanged	NA	unchanged	expressed protein
LOC_Os01g73170	NA	unchanged	NA	unchanged	NA	unchanged	NA	unchanged	-1.69503	down-regulated	NA	unchanged	peroxidase precursor, putative, expressed
LOC_Os10g39840	NA	unchanged	-2.10451	down-regulated	NA	unchanged	2.01523	up-regulated	-1.27227	down-regulated	NA	unchanged	glycosyl hydrolases family 16, putative, expressed
LOC_Os05g49350	NA	unchanged	NA	unchanged	1.31995	up-regulated	NA	unchanged	NA	unchanged	NA	unchanged	DUF1645 domain containing protein, putative, expressed
LOC_Os03g03770	NA	unchanged	1.0111	up-regulated	NA	unchanged	NA	unchanged	NA	unchanged	NA	unchanged	expressed protein
LOC_Os01g08520	NA	unchanged	1.15861	up-regulated	NA	unchanged	1.29027	up-regulated	NA	unchanged	NA	unchanged	DUF581 domain containing protein, expressed
LOC_Os12g13295	7.66682	up-regulated	2.29947	up-regulated	3.61114	up-regulated	6.76048	up-regulated	9.91803	up-regulated	9.62521	up-regulated	expressed protein
LOC_Os02g47510	NA	unchanged	NA	unchanged	NA	unchanged	1.54362	up-regulated	NA	unchanged	-1.32842	down-regulated	9-cis-epoxycarotenoid dioxygenase 1, chloroplast precursor, putative, expressed
LOC_Os04g26920	NA	unchanged	NA	unchanged	NA	unchanged	-1.56407	down-regulated	NA	unchanged	NA	unchanged	oxidoreductase, aldo/keto reductase family protein, putative, expressed
LOC_Os09g17930	-2.77294	down-regulated	-2.2734	down-regulated	-3.01806	down-regulated	-1.65707	down-regulated	-1.84796	down-regulated	-2.37939	down-regulated	transposon protein, putative, CACTA, En/Spm sub-class, expressed
LOC_Os01g74040	2.51078	up-regulated	NA	unchanged	NA	unchanged	NA	unchanged	-1.50536	down-regulated	NA	unchanged	zinc finger, RING-type, putative, expressed
LOC_Os05g28040	NA	unchanged	NA	unchanged	1.19242	up-regulated	1.6436	up-regulated	NA	unchanged	NA	unchanged	DUF640 domain containing protein, putative, expressed
LOC_Os07g40470	NA	unchanged	NA	unchanged	NA	unchanged	1.01465	up-regulated	NA	unchanged	NA	unchanged	expressed protein
LOC_Os12g19530	NA	unchanged	-1.13285	down-regulated	-1.45227	down-regulated	NA	unchanged	NA	unchanged	NA	unchanged	ATP-binding region, ATPase-like domain-containing protein, putative, expressed
LOC_Os02g11859	1.09659	up-regulated	NA	unchanged	NA	unchanged	-2.05372	down-regulated	NA	unchanged	NA	unchanged	expressed protein
LOC_Os09g27160	1.07947	up-regulated	NA	unchanged	1.30342	up-regulated	2.10373	up-regulated	NA	unchanged	NA	unchanged	expressed protein
LOC_Os01g13950	NA	unchanged	NA	unchanged	2.85473	up-regulated	-1.10527	down-regulated	-5.75671	down-regulated	NA	unchanged	OsGrx_A1 - glutaredoxin subgroup III, expressed
LOC_Os01g61960	1.50678	up-regulated	1.33254	up-regulated	NA	unchanged	-2.20295	down-regulated	NA	unchanged	NA	unchanged	GPR107 precursor, putative, expressed
LOC_Os12g19250	5.54534	up-regulated	2.54839	up-regulated	2.54955	up-regulated	3.86567	up-regulated	6.45992	up-regulated	5.40284	up-regulated	retrotransposon protein, putative, unclassified, expressed
LOC_Os07g34570	NA	unchanged	NA	unchanged	NA	unchanged	1.04969	up-regulated	NA	unchanged	NA	unchanged	FAD dependent oxidoreductase domain containing protein, expressed
LOC_Os04g02890	NA	unchanged	NA	unchanged	NA	unchanged	1.09312	up-regulated	NA	unchanged	NA	unchanged	expressed protein
LOC_Os06g04920	NA	unchanged	NA	unchanged	NA	unchanged	2.88777	up-regulated	NA	unchanged	NA	unchanged	zinc finger family protein, putative, expressed
LOC_Os10g28700	NA	unchanged	NA	unchanged	NA	unchanged	2.76972	up-regulated	NA	unchanged	NA	unchanged	expressed protein
LOC_Os07g42970	NA	unchanged	NA	unchanged	NA	unchanged	NA	unchanged	-1.17705	down-regulated	-2.24491	down-regulated	UDP-glucoronosyl and UDP-glucosyl transferase domain containing protein, expressed
LOC_Os04g55980	1.90056	up-regulated	-1.47007	down-regulated	2.01815	up-regulated	-1.49173	down-regulated	-5.72803	down-regulated	-3.83946	down-regulated	glycine-rich RNA-binding, abscisic acid-inducible protein, putative, expressed
LOC_Os10g40360	NA	unchanged	NA	unchanged	NA	unchanged	-1.37929	down-regulated	NA	unchanged	-1.47329	down-regulated	proline oxidase, mitochondrial precursor, putative, expressed
LOC_Os11g42800	NA	unchanged	-1.34246	down-regulated	NA	unchanged	NA	unchanged	NA	unchanged	NA	unchanged	kinesin motor domain containing protein, putative, expressed
LOC_Os12g32610	2.64048	up-regulated	NA	unchanged	NA	unchanged	NA	unchanged	-3.08557	down-regulated	NA	unchanged	expressed protein
LOC_Os01g44190	NA	unchanged	NA	unchanged	NA	unchanged	1.07031	up-regulated	NA	unchanged	NA	unchanged	expressed protein
LOC_Os05g40050	NA	unchanged	NA	unchanged	NA	unchanged	1.29339	up-regulated	NA	unchanged	NA	unchanged	receptor-like protein kinase 2 precursor, putative, expressed
LOC_Os05g40180	NA	unchanged	NA	unchanged	NA	unchanged	NA	unchanged	NA	unchanged	-1.18856	down-regulated	serine/threonine-protein kinase stt7, chloroplast precursor, putative, expressed
LOC_Os01g16050	NA	unchanged	NA	unchanged	NA	unchanged	-1.8361	down-regulated	NA	unchanged	NA	unchanged	transposon protein, putative, unclassified, expressed
LOC_Os12g06280	NA	unchanged	NA	unchanged	1.06134	up-regulated	1.29755	up-regulated	NA	unchanged	NA	unchanged	expressed protein
LOC_Os06g49505	NA	unchanged	NA	unchanged	NA	unchanged	1.2004	up-regulated	NA	unchanged	NA	unchanged	arogenate dehydrogenase 1, chloroplast precursor, putative, expressed
LOC_Os03g51240	NA	unchanged	NA	unchanged	NA	unchanged	1.31985	up-regulated	NA	unchanged	NA	unchanged	glycosyl hydrolases family 17, putative, expressed
LOC_Os02g44040	NA	unchanged	2.90354	up-regulated	1.73195	up-regulated	NA	unchanged	NA	unchanged	NA	unchanged	expressed protein
LOC_Os12g32710	1.18672	up-regulated	NA	unchanged	NA	unchanged	1.65439	up-regulated	2.24641	up-regulated	1.32157	up-regulated	NB-ARC domain containing protein, expressed
LOC_Os12g28590	10.228	up-regulated	2.15575	up-regulated	3.15201	up-regulated	4.50782	up-regulated	7.34443	up-regulated	5.63928	up-regulated	ATPase 2, putative, expressed
LOC_Os12g10880	5.97213	up-regulated	3.85431	up-regulated	3.30192	up-regulated	1.41194	up-regulated	1.9665	up-regulated	4.5765	up-regulated	expressed protein
LOC_Os05g39710	NA	unchanged	NA	unchanged	NA	unchanged	-2.62814	down-regulated	-3.44413	down-regulated	NA	unchanged	expressed protein
LOC_Os02g49560	-1.5576	down-regulated	NA	unchanged	NA	unchanged	2.88906	up-regulated	NA	unchanged	NA	unchanged	bZIP transcription factor domain containing protein, expressed
LOC_Os12g05394	NA	unchanged	1.25161	up-regulated	NA	unchanged	1.22168	up-regulated	NA	unchanged	NA	unchanged	protein kinase, putative, expressed
LOC_Os10g28330	NA	unchanged	1.51667	up-regulated	1.67326	up-regulated	NA	unchanged	NA	unchanged	NA	unchanged	ZOS10-04 - C2H2 zinc finger protein, expressed
LOC_Os10g41999	NA	unchanged	-3.4757	down-regulated	-1.57082	down-regulated	1.26637	up-regulated	NA	unchanged	-1.80968	down-regulated	RALFL27 - Rapid ALkalinization Factor RALF family protein precursor, expressed
LOC_Os01g62130	NA	unchanged	-1.83507	down-regulated	NA	unchanged	-2.11196	down-regulated	-1.36873	down-regulated	NA	unchanged	ZOS1-14 - C2H2 zinc finger protein, expressed
LOC_Os10g25040	NA	unchanged	NA	unchanged	NA	unchanged	NA	unchanged	-1.61209	down-regulated	-2.51775	down-regulated	red chlorophyll catabolite reductase, putative, expressed
LOC_Os05g48610	NA	unchanged	NA	unchanged	NA	unchanged	NA	unchanged	-3.36088	down-regulated	NA	unchanged	expressed protein
LOC_Os12g28770	1.93265	up-regulated	1.95294	up-regulated	1.49508	up-regulated	3.08703	up-regulated	-1.27944	down-regulated	NA	unchanged	POEI19 - Pollen Ole e I allergen and extensin family protein precursor, expressed
LOC_Os05g39410	NA	unchanged	NA	unchanged	NA	unchanged	-1.3128	down-regulated	NA	unchanged	NA	unchanged	expressed protein
LOC_Os03g59300	NA	unchanged	2.36669	up-regulated	NA	unchanged	NA	unchanged	NA	unchanged	NA	unchanged	expressed protein
LOC_Os11g34060	NA	unchanged	NA	unchanged	NA	unchanged	-1.4325	down-regulated	NA	unchanged	NA	unchanged	retrotransposon, putative, centromere-specific, expressed
LOC_Os01g09550	NA	unchanged	-1.43929	down-regulated	NA	unchanged	NA	unchanged	NA	unchanged	NA	unchanged	no apical meristem protein, putative, expressed
LOC_Os07g27430	NA	unchanged	NA	unchanged	1.24507	up-regulated	NA	unchanged	NA	unchanged	NA	unchanged	expressed protein
LOC_Os01g43750	NA	unchanged	-2.56119	down-regulated	NA	unchanged	NA	unchanged	NA	unchanged	NA	unchanged	cytochrome P450 72A1, putative, expressed
LOC_Os09g36030	NA	unchanged	1.93195	up-regulated	NA	unchanged	1.24951	up-regulated	NA	unchanged	NA	unchanged	4-hydroxy-2-oxovalerate aldolase, putative, expressed
LOC_Os01g62750	1.00212	up-regulated	2.77615	up-regulated	1.54907	up-regulated	NA	unchanged	1.32523	up-regulated	3.55417	up-regulated	expressed protein
LOC_Os01g27050	NA	unchanged	NA	unchanged	NA	unchanged	1.62293	up-regulated	NA	unchanged	NA	unchanged	flavin-containing monooxygenase family protein, putative, expressed
LOC_Os07g44890	NA	unchanged	NA	unchanged	NA	unchanged	NA	unchanged	-1.17569	down-regulated	-1.58606	down-regulated	gibberellin receptor GID1L2, putative, expressed
LOC_Os03g60340	NA	unchanged	NA	unchanged	NA	unchanged	1.0053	up-regulated	NA	unchanged	NA	unchanged	leaf senescence related protein, putative, expressed
LOC_Os03g13400	NA	unchanged	NA	unchanged	1.04626	up-regulated	1.48118	up-regulated	-1.43711	down-regulated	NA	unchanged	ZOS3-06 - C2H2 zinc finger protein, expressed
LOC_Os06g02800	NA	unchanged	NA	unchanged	1.85278	up-regulated	NA	unchanged	NA	unchanged	NA	unchanged	expressed protein
LOC_Os09g19820	NA	unchanged	-2.6908	down-regulated	-1.02786	down-regulated	-1.45913	down-regulated	1.2879	up-regulated	NA	unchanged	aminopeptidase, putative, expressed
LOC_Os03g57780	NA	unchanged	NA	unchanged	NA	unchanged	1.43102	up-regulated	NA	unchanged	NA	unchanged	protein kinase, putative, expressed
LOC_Os12g40460	1.00562	up-regulated	1.32429	up-regulated	1.01006	up-regulated	1.43017	up-regulated	NA	unchanged	NA	unchanged	zinc finger, C3HC4 type domain containing protein, expressed
LOC_Os04g34580	NA	unchanged	NA	unchanged	NA	unchanged	2.69543	up-regulated	NA	unchanged	-1.50339	down-regulated	FAD binding domain containing protein, expressed
LOC_Os12g42610	NA	unchanged	NA	unchanged	NA	unchanged	-1.16089	down-regulated	NA	unchanged	NA	unchanged	YABBY domain containing protein, putative, expressed
LOC_Os07g44770	NA	unchanged	NA	unchanged	3.20313	up-regulated	NA	unchanged	NA	unchanged	1.94779	up-regulated	expressed protein
LOC_Os05g37060	-1.75807	down-regulated	NA	unchanged	NA	unchanged	-2.38519	down-regulated	1.66653	up-regulated	NA	unchanged	MYB family transcription factor, putative, expressed
LOC_Os02g09960	NA	unchanged	NA	unchanged	NA	unchanged	NA	unchanged	-1.37976	down-regulated	NA	unchanged	LYK8, putative, expressed
LOC_Os06g49670	NA	unchanged	NA	unchanged	NA	unchanged	1.78264	up-regulated	NA	unchanged	NA	unchanged	pentatricopeptide, putative, expressed
LOC_Os01g36720	NA	unchanged	NA	unchanged	NA	unchanged	1.17559	up-regulated	1.02709	up-regulated	-2.78698	down-regulated	transporter, major facilitator family, putative, expressed
LOC_Os05g09020	NA	unchanged	NA	unchanged	NA	unchanged	-1.29567	down-regulated	-1.2989	down-regulated	NA	unchanged	WRKY67, expressed
LOC_Os08g10330	NA	unchanged	-3.61612	down-regulated	NA	unchanged	NA	unchanged	NA	unchanged	-1.5962	down-regulated	SHR5-receptor-like kinase, putative, expressed
LOC_Os11g05070	NA	unchanged	NA	unchanged	NA	unchanged	1.14245	up-regulated	NA	unchanged	NA	unchanged	sodium/calcium exchanger protein, putative, expressed
LOC_Os06g12060	NA	unchanged	1.49051	up-regulated	NA	unchanged	NA	unchanged	NA	unchanged	NA	unchanged	mTERF family protein, expressed
LOC_Os01g56420	NA	unchanged	NA	unchanged	NA	unchanged	NA	unchanged	-1.35686	down-regulated	-1.82281	down-regulated	ctr copper transporter family protein, putative, expressed
LOC_Os12g10440	3.07883	up-regulated	6.20649	up-regulated	3.42273	up-regulated	5.8943	up-regulated	3.06494	up-regulated	3.22437	up-regulated	retrotransposon protein, putative, Ty3-gypsy subclass, expressed
LOC_Os10g40559	NA	unchanged	NA	unchanged	NA	unchanged	NA	unchanged	-1.14827	down-regulated	NA	unchanged	exostosin family domain containing protein, expressed
LOC_Os08g05970	-1.56129	down-regulated	-1.09099	down-regulated	NA	unchanged	NA	unchanged	1.52891	up-regulated	NA	unchanged	expressed protein
LOC_Os10g08850	-2.03358	down-regulated	NA	unchanged	3.5492	up-regulated	-2.06308	down-regulated	2.53867	up-regulated	-3.63128	down-regulated	nodulin, putative, expressed
LOC_Os05g16300	NA	unchanged	1.07032	up-regulated	2.86347	up-regulated	1.67766	up-regulated	NA	unchanged	NA	unchanged	expressed protein
LOC_Os12g29690	6.67626	up-regulated	2.32255	up-regulated	2.08713	up-regulated	7.08659	up-regulated	5.57155	up-regulated	6.07842	up-regulated	NBS-LRR disease resistance protein, putative, expressed
LOC_Os03g51640	NA	unchanged	NA	unchanged	NA	unchanged	-1.08619	down-regulated	NA	unchanged	NA	unchanged	expressed protein
LOC_Os01g09800	NA	unchanged	NA	unchanged	NA	unchanged	-1.09102	down-regulated	NA	unchanged	NA	unchanged	BTBA1 - Bric-a-Brac,Tramtrack, Broad Complex BTB domain with Ankyrin repeat region, expressed
LOC_Os02g33380	1.15768	up-regulated	2.89104	up-regulated	NA	unchanged	3.69888	up-regulated	NA	unchanged	NA	unchanged	pectinesterase inhibitor domain containing protein, putative, expressed
LOC_Os07g02330	1.82971	up-regulated	NA	unchanged	NA	unchanged	NA	unchanged	NA	unchanged	NA	unchanged	protein phosphatase 2C, putative, expressed
LOC_Os01g57150	NA	unchanged	2.22801	up-regulated	1.22694	up-regulated	1.29449	up-regulated	NA	unchanged	NA	unchanged	SR protein related family member, putative, expressed
LOC_Os04g51130	NA	unchanged	NA	unchanged	NA	unchanged	-1.43217	down-regulated	NA	unchanged	NA	unchanged	expressed protein
LOC_Os01g64490	NA	unchanged	-1.07776	down-regulated	NA	unchanged	NA	unchanged	NA	unchanged	NA	unchanged	protein kinase domain containing protein, expressed
LOC_Os04g39700	NA	unchanged	1.17648	up-regulated	NA	unchanged	NA	unchanged	NA	unchanged	NA	unchanged	60S ribosomal protein L6, putative, expressed
LOC_Os06g33370	NA	unchanged	1.48817	up-regulated	1.49011	up-regulated	NA	unchanged	NA	unchanged	NA	unchanged	expressed protein
LOC_Os09g30190	NA	unchanged	NA	unchanged	NA	unchanged	2.32911	up-regulated	NA	unchanged	NA	unchanged	receptor-like protein kinase 2 precursor, putative, expressed
LOC_Os09g10054	NA	unchanged	-4.66076	down-regulated	NA	unchanged	1.32285	up-regulated	NA	unchanged	NA	unchanged	disease resistance protein RPS2, putative, expressed
LOC_Os07g02460	NA	unchanged	NA	unchanged	NA	unchanged	NA	unchanged	-1.12421	down-regulated	-2.82996	down-regulated	expressed protein
LOC_Os04g50790	NA	unchanged	NA	unchanged	NA	unchanged	-1.13283	down-regulated	NA	unchanged	NA	unchanged	RNA recognition motif, putative, expressed
LOC_Os08g04130	NA	unchanged	NA	unchanged	NA	unchanged	-1.16259	down-regulated	NA	unchanged	NA	unchanged	copine-6, putative, expressed
LOC_Os12g10930	6.16702	up-regulated	1.69517	up-regulated	4.55627	up-regulated	7.24712	up-regulated	4.96055	up-regulated	8.30024	up-regulated	NL0E, putative, expressed
LOC_Os07g10660	NA	unchanged	1.19239	up-regulated	NA	unchanged	NA	unchanged	NA	unchanged	NA	unchanged	ribosomal protein, putative, expressed
LOC_Os08g44840	NA	unchanged	1.6055	up-regulated	1.4445	up-regulated	1.09139	up-regulated	NA	unchanged	NA	unchanged	transferase family protein, putative, expressed
LOC_Os02g46980	NA	unchanged	NA	unchanged	NA	unchanged	1.0063	up-regulated	NA	unchanged	NA	unchanged	pentatricopeptide, putative, expressed
LOC_Os06g03830	NA	unchanged	NA	unchanged	NA	unchanged	1.75762	up-regulated	NA	unchanged	NA	unchanged	retinol dehydrogenase, putative, expressed
LOC_Os02g32060	NA	unchanged	NA	unchanged	NA	unchanged	-1.1447	down-regulated	NA	unchanged	NA	unchanged	hydrolase, NUDIX family, domain containing protein, expressed
LOC_Os02g53320	NA	unchanged	1.77848	up-regulated	NA	unchanged	1.01554	up-regulated	NA	unchanged	NA	unchanged	universal stress protein domain containing protein, putative, expressed
LOC_Os07g03830	NA	unchanged	-5.18758	down-regulated	NA	unchanged	NA	unchanged	-1.25153	down-regulated	NA	unchanged	lectin-like receptor kinase, putative, expressed
LOC_Os02g43790	1.66066	up-regulated	NA	unchanged	NA	unchanged	NA	unchanged	NA	unchanged	NA	unchanged	ethylene-responsive transcription factor, putative, expressed
LOC_Os05g07890	1.12259	up-regulated	1.86345	up-regulated	1.75839	up-regulated	1.19787	up-regulated	NA	unchanged	NA	unchanged	embryo-specific 3, putative, expressed
LOC_Os02g08364	NA	unchanged	-1.03798	down-regulated	NA	unchanged	NA	unchanged	NA	unchanged	NA	unchanged	protein phosphatase 2C, putative, expressed
LOC_Os03g42790	1.37148	up-regulated	2.24554	up-regulated	4.43855	up-regulated	-2.5667	down-regulated	-2.78464	down-regulated	-1.03282	down-regulated	zinc finger protein-related, putative, expressed
LOC_Os01g42860	NA	unchanged	-2.09965	down-regulated	NA	unchanged	-2.62186	down-regulated	-1.76255	down-regulated	-1.4799	down-regulated	inhibitor I family protein, putative, expressed
LOC_Os07g38310	1.60665	up-regulated	NA	unchanged	2.73028	up-regulated	NA	unchanged	NA	unchanged	1.85292	up-regulated	expressed protein
LOC_Os08g36390	NA	unchanged	1.27071	up-regulated	1.16801	up-regulated	NA	unchanged	NA	unchanged	NA	unchanged	ZOS8-07 - C2H2 zinc finger protein, expressed
LOC_Os07g38030	NA	unchanged	NA	unchanged	NA	unchanged	1.16361	up-regulated	NA	unchanged	NA	unchanged	GRAS family transcription factor domain containing protein, expressed
LOC_Os05g15880	NA	unchanged	-1.14277	down-regulated	NA	unchanged	-2.26545	down-regulated	-1.90678	down-regulated	-2.14297	down-regulated	glycosyl hydrolase, putative, expressed
LOC_Os11g01154	NA	unchanged	NA	unchanged	NA	unchanged	1.13135	up-regulated	NA	unchanged	NA	unchanged	dehydrogenase, putative, expressed
LOC_Os09g23560	NA	unchanged	-2.4691	down-regulated	1.50909	up-regulated	-1.51483	down-regulated	-1.53179	down-regulated	NA	unchanged	dehydrogenase, putative, expressed
LOC_Os06g44930	NA	unchanged	NA	unchanged	NA	unchanged	2.10626	up-regulated	NA	unchanged	NA	unchanged	expressed protein
LOC_Os07g20600	NA	unchanged	1.21412	up-regulated	-5.12915	down-regulated	NA	unchanged	1.36952	up-regulated	NA	unchanged	retrotransposon, putative, centromere-specific
LOC_Os05g11650	NA	unchanged	1.45259	up-regulated	NA	unchanged	1.82555	up-regulated	NA	unchanged	NA	unchanged	GIL1, putative, expressed
LOC_Os09g39620	NA	unchanged	-1.30497	down-regulated	NA	unchanged	-1.03415	down-regulated	NA	unchanged	NA	unchanged	protein kinase family protein, putative, expressed
LOC_Os03g15050	NA	unchanged	NA	unchanged	NA	unchanged	-1.08161	down-regulated	NA	unchanged	-1.15449	down-regulated	phosphoenolpyruvate carboxykinase, putative, expressed
LOC_Os06g45090	NA	unchanged	NA	unchanged	NA	unchanged	-1.24389	down-regulated	NA	unchanged	NA	unchanged	expressed protein
LOC_Os02g14170	1.01757	up-regulated	NA	unchanged	1.17041	up-regulated	1.40707	up-regulated	NA	unchanged	NA	unchanged	peroxidase precursor, putative, expressed
LOC_Os02g54140	NA	unchanged	3.15659	up-regulated	1.88916	up-regulated	1.13261	up-regulated	-1.6746	down-regulated	NA	unchanged	hsp20/alpha crystallin family protein, putative, expressed
LOC_Os01g19460	NA	unchanged	NA	unchanged	-1.42677	down-regulated	2.23154	up-regulated	NA	unchanged	NA	unchanged	retrotransposon protein, putative, unclassified, expressed
LOC_Os03g22050	NA	unchanged	-1.36576	down-regulated	NA	unchanged	NA	unchanged	NA	unchanged	NA	unchanged	CAMK_KIN1/SNF1/Nim1_like.16 - CAMK includes calcium/calmodulin depedent protein kinases, expressed
LOC_Os11g17290	11.1744	up-regulated	1.78784	up-regulated	2.9708	up-regulated	6.42139	up-regulated	12.3264	up-regulated	12.2737	up-regulated	expressed protein
LOC_Os03g58290	-1.53032	down-regulated	NA	unchanged	NA	unchanged	-2.16939	down-regulated	NA	unchanged	NA	unchanged	indole-3-glycerol phosphate lyase, chloroplast precursor, putative, expressed
LOC_Os09g06790	NA	unchanged	-1.64984	down-regulated	NA	unchanged	-2.54246	down-regulated	-6.12671	down-regulated	NA	unchanged	transposon protein, putative, CACTA, En/Spm sub-class, expressed
LOC_Os01g71160	NA	unchanged	-1.60565	down-regulated	NA	unchanged	4.15534	up-regulated	NA	unchanged	NA	unchanged	xylanase inhibitor, putative, expressed
LOC_Os09g24620	NA	unchanged	NA	unchanged	NA	unchanged	-1.2037	down-regulated	NA	unchanged	NA	unchanged	expressed protein
LOC_Os02g54820	NA	unchanged	NA	unchanged	NA	unchanged	-1.24693	down-regulated	NA	unchanged	NA	unchanged	trehalose-6-phosphate synthase, putative, expressed
LOC_Os04g52240	NA	unchanged	1.52843	up-regulated	1.3592	up-regulated	NA	unchanged	NA	unchanged	NA	unchanged	terpene synthase, putative, expressed
LOC_Os03g53890	NA	unchanged	NA	unchanged	NA	unchanged	1.1544	up-regulated	NA	unchanged	NA	unchanged	N2, N2-dimethylguanosine tRNA methyltransferase, putative, expressed
LOC_Os11g10520	-1.25009	down-regulated	-1.68831	down-regulated	NA	unchanged	3.33269	up-regulated	-1.19945	down-regulated	-1.68525	down-regulated	dehydrogenase, putative, expressed
LOC_Os12g34340	NA	unchanged	1.10899	up-regulated	NA	unchanged	NA	unchanged	NA	unchanged	NA	unchanged	pentatricopeptide, putative, expressed
LOC_Os01g22336	NA	unchanged	NA	unchanged	1.58329	up-regulated	1.51689	up-regulated	NA	unchanged	NA	unchanged	peroxidase precursor, putative, expressed
LOC_Os01g72150	NA	unchanged	-2.4619	down-regulated	NA	unchanged	1.07044	up-regulated	1.7402	up-regulated	NA	unchanged	glutathione S-transferase, putative, expressed
LOC_Os12g04740	2.01819	up-regulated	2.0012	up-regulated	NA	unchanged	1.69639	up-regulated	2.18875	up-regulated	1.984	up-regulated	OsDegp13 - Putative Deg protease homologue, expressed
LOC_Os03g13110	NA	unchanged	NA	unchanged	NA	unchanged	-1.74312	down-regulated	-1.16719	down-regulated	NA	unchanged	transposon protein, putative, Mariner sub-class, expressed
LOC_Os11g26340	2.06545	up-regulated	5.16221	up-regulated	2.57143	up-regulated	5.27052	up-regulated	NA	unchanged	NA	unchanged	RALFL24 - Rapid ALkalinization Factor RALF family protein precursor, expressed
LOC_Os03g07200	NA	unchanged	-1.03376	down-regulated	NA	unchanged	-1.43033	down-regulated	-1.21484	down-regulated	NA	unchanged	expressed protein
LOC_Os03g55540	2.17638	up-regulated	NA	unchanged	NA	unchanged	NA	unchanged	-1.51278	down-regulated	NA	unchanged	ZOS3-18 - C2H2 zinc finger protein, expressed
LOC_Os08g02300	NA	unchanged	NA	unchanged	1.01893	up-regulated	NA	unchanged	NA	unchanged	NA	unchanged	no apical meristem protein, putative, expressed
LOC_Os01g50400	NA	unchanged	NA	unchanged	1.42777	up-regulated	-1.51076	down-regulated	NA	unchanged	NA	unchanged	STE_MEKK_ste11_MAP3K.5 - STE kinases include homologs to sterile 7, sterile 11 and sterile 20 from yeast, expressed
LOC_Os04g28830	NA	unchanged	NA	unchanged	NA	unchanged	2.27988	up-regulated	NA	unchanged	NA	unchanged	RALFL34 - Rapid ALkalinization Factor RALF family protein precursor, putative, expressed
LOC_Os01g51050	NA	unchanged	NA	unchanged	NA	unchanged	1.81025	up-regulated	-1.14995	down-regulated	NA	unchanged	jacalin-like lectin domain containing protein, expressed
LOC_Os03g55180	NA	unchanged	NA	unchanged	NA	unchanged	-1.08716	down-regulated	NA	unchanged	NA	unchanged	DUF1336 domain containing protein, expressed
LOC_Os02g55380	NA	unchanged	1.94852	up-regulated	1.59344	up-regulated	NA	unchanged	-2.04413	down-regulated	NA	unchanged	AP2 domain containing protein, expressed
LOC_Os01g47130	2.59386	up-regulated	1.10334	up-regulated	NA	unchanged	NA	unchanged	NA	unchanged	-1.98909	down-regulated	expressed protein
LOC_Os02g33110	NA	unchanged	NA	unchanged	NA	unchanged	-1.33773	down-regulated	NA	unchanged	NA	unchanged	glycosyl hydrolases, putative, expressed
LOC_Os07g19550	NA	unchanged	NA	unchanged	NA	unchanged	1.3702	up-regulated	NA	unchanged	NA	unchanged	expressed protein
LOC_Os06g45610	NA	unchanged	NA	unchanged	2.45912	up-regulated	NA	unchanged	NA	unchanged	NA	unchanged	expressed protein
LOC_Os05g30970	NA	unchanged	NA	unchanged	NA	unchanged	-1.71967	down-regulated	NA	unchanged	NA	unchanged	copine, putative, expressed
LOC_Os08g33190	NA	unchanged	NA	unchanged	NA	unchanged	1.69002	up-regulated	-1.50726	down-regulated	NA	unchanged	linker histone H1 and H5 family protein, expressed
LOC_Os09g28570	NA	unchanged	NA	unchanged	NA	unchanged	-1.01786	down-regulated	NA	unchanged	NA	unchanged	zinc-binding alcohol dehydrogenase domain-containing protein 2, putative, expressed
LOC_Os12g09220	-8.29006	down-regulated	-7.59535	down-regulated	-8.01738	down-regulated	-8.00071	down-regulated	-7.92259	down-regulated	-8.47471	down-regulated	expressed protein
LOC_Os05g19000	NA	unchanged	2.04162	up-regulated	1.51767	up-regulated	1.19912	up-regulated	NA	unchanged	NA	unchanged	expressed protein
LOC_Os12g08180	NA	unchanged	NA	unchanged	NA	unchanged	-1.62107	down-regulated	NA	unchanged	NA	unchanged	receptor-like protein kinase 2 precursor, putative, expressed
LOC_Os11g19340	1.74767	up-regulated	NA	unchanged	6.63949	up-regulated	-2.50712	down-regulated	3.07542	up-regulated	NA	unchanged	lipase, putative, expressed
LOC_Os03g30120	NA	unchanged	-2.4378	down-regulated	NA	unchanged	4.1112	up-regulated	NA	unchanged	NA	unchanged	expressed protein
LOC_Os08g23150	NA	unchanged	NA	unchanged	NA	unchanged	-1.17993	down-regulated	NA	unchanged	NA	unchanged	indole-3-glycerol phosphate synthase, chloroplast precursor, putative, expressed
LOC_Os06g40440	NA	unchanged	NA	unchanged	NA	unchanged	NA	unchanged	NA	unchanged	-2.45744	down-regulated	expressed protein
LOC_Os10g21400	-2.50977	down-regulated	-1.58679	down-regulated	NA	unchanged	3.79279	up-regulated	-5.45464	down-regulated	NA	unchanged	disease resistance protein RPM1, putative, expressed
LOC_Os08g31250	NA	unchanged	NA	unchanged	NA	unchanged	-1.04991	down-regulated	NA	unchanged	NA	unchanged	C1-like domain containing protein, expressed
LOC_Os09g10980	NA	unchanged	NA	unchanged	NA	unchanged	1.5315	up-regulated	NA	unchanged	NA	unchanged	ZOS9-02 - C2H2 zinc finger protein, expressed
LOC_Os02g14190	NA	unchanged	NA	unchanged	NA	unchanged	1.42755	up-regulated	NA	unchanged	NA	unchanged	spermidine synthase, putative, expressed
LOC_Os01g21160	NA	unchanged	NA	unchanged	NA	unchanged	-1.40437	down-regulated	NA	unchanged	NA	unchanged	2-oxo acid dehydrogenases acyltransferase domain containing protein, expressed
LOC_Os01g08300	NA	unchanged	NA	unchanged	NA	unchanged	1.52716	up-regulated	NA	unchanged	NA	unchanged	expressed protein
LOC_Os12g15680	NA	unchanged	NA	unchanged	1.79647	up-regulated	-3.23167	down-regulated	-2.98358	down-regulated	-3.6667	down-regulated	laccase precursor protein, putative, expressed
LOC_Os07g15370	NA	unchanged	NA	unchanged	NA	unchanged	1.16806	up-regulated	NA	unchanged	NA	unchanged	metal transporter Nramp6, putative, expressed
LOC_Os03g49260	NA	unchanged	-1.33576	down-regulated	NA	unchanged	NA	unchanged	NA	unchanged	NA	unchanged	lipoxygenase, putative, expressed
LOC_Os03g56860	NA	unchanged	NA	unchanged	NA	unchanged	-1.83173	down-regulated	NA	unchanged	NA	unchanged	expressed protein
LOC_Os08g39550	NA	unchanged	1.49381	up-regulated	1.67468	up-regulated	1.19526	up-regulated	NA	unchanged	NA	unchanged	polygalacturonase inhibitor 2 precursor, putative, expressed
LOC_Os01g41710	NA	unchanged	NA	unchanged	NA	unchanged	1.50278	up-regulated	NA	unchanged	NA	unchanged	chlorophyll A-B binding protein, putative, expressed
LOC_Os02g16909	NA	unchanged	NA	unchanged	1.15822	up-regulated	-1.22455	down-regulated	NA	unchanged	1.31149	up-regulated	dynein light chain type 1 domain containing protein, expressed
LOC_Os12g35070	4.30632	up-regulated	NA	unchanged	1.84635	up-regulated	1.67455	up-regulated	1.15891	up-regulated	1.77755	up-regulated	expressed protein
LOC_Os07g26630	NA	unchanged	NA	unchanged	1.03678	up-regulated	1.74751	up-regulated	NA	unchanged	-1.04342	down-regulated	aquaporin protein, putative, expressed
LOC_Os02g54560	1.10253	up-regulated	1.08683	up-regulated	2.22755	up-regulated	1.05191	up-regulated	-1.30299	down-regulated	NA	unchanged	SCP-like extracellular protein, expressed
LOC_Os11g37700	NA	unchanged	-3.21307	down-regulated	NA	unchanged	NA	unchanged	-1.1565	down-regulated	-1.30175	down-regulated	pleiotropic drug resistance protein, putative, expressed
LOC_Os01g62480	1.07582	up-regulated	-1.19148	down-regulated	NA	unchanged	1.85565	up-regulated	NA	unchanged	NA	unchanged	laccase precursor protein, putative, expressed
LOC_Os08g15650	NA	unchanged	NA	unchanged	NA	unchanged	NA	unchanged	-1.24318	down-regulated	NA	unchanged	expressed protein
LOC_Os01g08220	NA	unchanged	NA	unchanged	1.43486	up-regulated	1.84403	up-regulated	NA	unchanged	NA	unchanged	gibberellin 3-beta-dioxygenase 2-2, putative, expressed
LOC_Os03g54760	NA	unchanged	NA	unchanged	NA	unchanged	-1.00088	down-regulated	NA	unchanged	NA	unchanged	mitochondrial carrier protein, putative, expressed
LOC_Os06g37020	1.15708	up-regulated	1.05211	up-regulated	1.75968	up-regulated	NA	unchanged	-1.23506	down-regulated	NA	unchanged	expressed protein
LOC_Os12g33130	-2.44652	down-regulated	-1.5782	down-regulated	-1.67835	down-regulated	-1.09559	down-regulated	NA	unchanged	-1.48283	down-regulated	expressed protein
LOC_Os12g05320	-1.87513	down-regulated	NA	unchanged	-2.74295	down-regulated	-1.40162	down-regulated	-1.48685	down-regulated	-2.4799	down-regulated	expressed protein
LOC_Os06g30970	NA	unchanged	NA	unchanged	NA	unchanged	-1.14309	down-regulated	NA	unchanged	NA	unchanged	ubiquitin-conjugating enzyme, putative, expressed
LOC_Os12g29300	-5.88823	down-regulated	-6.86558	down-regulated	-7.73452	down-regulated	-8.63601	down-regulated	-5.68843	down-regulated	-6.25355	down-regulated	CESA10 - cellulose synthase, expressed
LOC_Os01g72900	-1.61652	down-regulated	NA	unchanged	NA	unchanged	-1.78808	down-regulated	NA	unchanged	1.13857	up-regulated	abscisic stress-ripening, putative, expressed
LOC_Os04g05470	NA	unchanged	-3.636	down-regulated	-1.33018	down-regulated	NA	unchanged	2.28571	up-regulated	-2.99213	down-regulated	protein kinase, putative, expressed
LOC_Os08g37180	NA	unchanged	NA	unchanged	NA	unchanged	NA	unchanged	NA	unchanged	-1.3905	down-regulated	patatin, putative, expressed
LOC_Os08g37770	NA	unchanged	NA	unchanged	NA	unchanged	2.42318	up-regulated	NA	unchanged	NA	unchanged	expressed protein
LOC_Os01g53800	NA	unchanged	-1.56396	down-regulated	NA	unchanged	NA	unchanged	NA	unchanged	NA	unchanged	glutamate carboxypeptidase 2, putative, expressed
LOC_Os05g33010	NA	unchanged	NA	unchanged	NA	unchanged	-1.0352	down-regulated	NA	unchanged	NA	unchanged	heat shock protein DnaJ, putative, expressed
LOC_Os04g59380	NA	unchanged	1.93844	up-regulated	1.11308	up-regulated	1.26902	up-regulated	NA	unchanged	NA	unchanged	ZOS4-14 - C2H2 zinc finger protein, expressed
LOC_Os07g40000	NA	unchanged	NA	unchanged	NA	unchanged	NA	unchanged	-1.49266	down-regulated	NA	unchanged	DUF260 domain containing protein, putative, expressed
LOC_Os11g31590	NA	unchanged	NA	unchanged	NA	unchanged	1.701	up-regulated	NA	unchanged	NA	unchanged	armadillo, putative, expressed
LOC_Os10g35300	NA	unchanged	NA	unchanged	NA	unchanged	1.20766	up-regulated	NA	unchanged	NA	unchanged	dof zinc finger domain containing protein, putative, expressed
LOC_Os06g12280	NA	unchanged	1.19206	up-regulated	NA	unchanged	1.30208	up-regulated	NA	unchanged	NA	unchanged	glycosyl transferase 8 domain containing protein, putative, expressed
LOC_Os05g46790	NA	unchanged	4.31199	up-regulated	NA	unchanged	-4.40055	down-regulated	-4.2659	down-regulated	NA	unchanged	expressed protein
LOC_Os11g05740	NA	unchanged	NA	unchanged	NA	unchanged	2.0993	up-regulated	NA	unchanged	NA	unchanged	B3 DNA binding domain containing protein, expressed
LOC_Os01g43080	1.69499	up-regulated	NA	unchanged	NA	unchanged	NA	unchanged	NA	unchanged	NA	unchanged	exonuclease, putative, expressed
LOC_Os01g22640	NA	unchanged	NA	unchanged	NA	unchanged	1.29688	up-regulated	NA	unchanged	NA	unchanged	GDSL-like lipase/acylhydrolase, putative, expressed
LOC_Os10g03850	NA	unchanged	NA	unchanged	NA	unchanged	-1.23867	down-regulated	NA	unchanged	NA	unchanged	OsFBX352 - F-box domain containing protein, expressed
LOC_Os01g07500	NA	unchanged	NA	unchanged	NA	unchanged	1.08287	up-regulated	NA	unchanged	NA	unchanged	alliin lyase precursor, putative, expressed
LOC_Os03g12250	NA	unchanged	NA	unchanged	NA	unchanged	1.00021	up-regulated	NA	unchanged	NA	unchanged	atypical receptor-like kinase MARK, putative, expressed
LOC_Os04g43560	NA	unchanged	-2.36727	down-regulated	NA	unchanged	-1.69615	down-regulated	NA	unchanged	NA	unchanged	no apical meristem protein, putative, expressed
LOC_Os12g09720	-11.4389	down-regulated	-10.0211	down-regulated	-9.30042	down-regulated	-7.1656	down-regulated	-5.41187	down-regulated	-10.8362	down-regulated	dirigent, putative, expressed
LOC_Os03g30780	NA	unchanged	1.24147	up-regulated	NA	unchanged	NA	unchanged	NA	unchanged	NA	unchanged	expressed protein
LOC_Os01g14180	NA	unchanged	3.09044	up-regulated	-1.93903	down-regulated	4.3205	up-regulated	NA	unchanged	NA	unchanged	expressed protein
LOC_Os07g40910	NA	unchanged	NA	unchanged	1.57279	up-regulated	1.49499	up-regulated	NA	unchanged	1.19649	up-regulated	expressed protein
LOC_Os04g44240	NA	unchanged	NA	unchanged	1.09607	up-regulated	NA	unchanged	NA	unchanged	NA	unchanged	cytokinin-O-glucosyltransferase 3, putative, expressed
LOC_Os04g38900	NA	unchanged	1.0988	up-regulated	NA	unchanged	NA	unchanged	NA	unchanged	NA	unchanged	prohibitin, putative, expressed
LOC_Os08g44760	NA	unchanged	NA	unchanged	NA	unchanged	1.05743	up-regulated	NA	unchanged	NA	unchanged	domain of unknown function DUF966 domain containing protein, expressed
LOC_Os01g65620	NA	unchanged	NA	unchanged	NA	unchanged	-2.0744	down-regulated	1.80212	up-regulated	NA	unchanged	expressed protein
LOC_Os08g37760	NA	unchanged	NA	unchanged	NA	unchanged	-1.03963	down-regulated	NA	unchanged	NA	unchanged	zinc finger, C3HC4 type domain containing protein, expressed
LOC_Os12g36910	NA	unchanged	NA	unchanged	NA	unchanged	-1.38136	down-regulated	-1.62113	down-regulated	NA	unchanged	calmodulin binding protein, putative, expressed
LOC_Os12g10660	NA	unchanged	-1.77978	down-regulated	-1.75215	down-regulated	-1.30777	down-regulated	NA	unchanged	NA	unchanged	B-box zinc finger family protein, putative, expressed
LOC_Os02g04540	NA	unchanged	2.47454	up-regulated	NA	unchanged	1.55699	up-regulated	NA	unchanged	NA	unchanged	retrotransposon protein, putative, unclassified, expressed
LOC_Os08g33430	NA	unchanged	NA	unchanged	NA	unchanged	-2.24448	down-regulated	1.17723	up-regulated	1.27739	up-regulated	formin, putative, expressed
LOC_Os05g10690	NA	unchanged	NA	unchanged	NA	unchanged	1.27113	up-regulated	NA	unchanged	NA	unchanged	Myb transcription factor, putative, expressed
LOC_Os05g40890	NA	unchanged	NA	unchanged	NA	unchanged	-1.51264	down-regulated	NA	unchanged	NA	unchanged	expressed protein
LOC_Os02g36330	NA	unchanged	1.49603	up-regulated	NA	unchanged	NA	unchanged	-1.65133	down-regulated	-1.16239	down-regulated	RING-H2 finger protein ATL1O, putative, expressed
LOC_Os12g28710	7.11428	up-regulated	3.87058	up-regulated	2.83003	up-regulated	2.39088	up-regulated	3.58777	up-regulated	4.4895	up-regulated	ATPase 3, putative, expressed
LOC_Os01g58850	NA	unchanged	3.4157	up-regulated	1.91742	up-regulated	2.99511	up-regulated	NA	unchanged	NA	unchanged	circadian clock coupling factor-related, putative, expressed
LOC_Os03g27730	NA	unchanged	-2.25899	down-regulated	4.69342	up-regulated	-2.29371	down-regulated	2.32643	up-regulated	1.3418	up-regulated	transposon protein, putative, CACTA, En/Spm sub-class, expressed
LOC_Os07g07230	NA	unchanged	NA	unchanged	NA	unchanged	2.46949	up-regulated	NA	unchanged	-1.14792	down-regulated	protein kinase, putative, expressed
LOC_Os03g53200	NA	unchanged	NA	unchanged	NA	unchanged	-1.05182	down-regulated	NA	unchanged	NA	unchanged	OsCML4 - Calmodulin-related calcium sensor protein, expressed
LOC_Os02g36140	NA	unchanged	NA	unchanged	NA	unchanged	-2.23082	down-regulated	NA	unchanged	NA	unchanged	terpene synthase, putative, expressed
LOC_Os04g46400	1.48327	up-regulated	NA	unchanged	NA	unchanged	1.28848	up-regulated	NA	unchanged	NA	unchanged	AP2 domain containing protein, expressed
LOC_Os02g42620	NA	unchanged	NA	unchanged	NA	unchanged	-1.9997	down-regulated	1.1593	up-regulated	NA	unchanged	protein kinase, putative, expressed
LOC_Os09g24580	2.3331	up-regulated	NA	unchanged	NA	unchanged	NA	unchanged	-1.91315	down-regulated	NA	unchanged	EF hand family protein, putative, expressed
LOC_Os05g20320	10.5529	up-regulated	3.08226	up-regulated	2.40407	up-regulated	6.13174	up-regulated	12.3547	up-regulated	12.2692	up-regulated	expressed protein
LOC_Os03g52239	NA	unchanged	NA	unchanged	NA	unchanged	1.10214	up-regulated	NA	unchanged	NA	unchanged	homeobox domain containing protein, expressed
LOC_Os12g27840	8.7497	up-regulated	7.39891	up-regulated	6.0046	up-regulated	7.83524	up-regulated	8.91683	up-regulated	8.69551	up-regulated	expressed protein
LOC_Os05g41780	1.09034	up-regulated	NA	unchanged	NA	unchanged	NA	unchanged	-1.46087	down-regulated	NA	unchanged	AP2 domain containing protein, expressed
LOC_Os03g46730	NA	unchanged	1.03176	up-regulated	NA	unchanged	NA	unchanged	NA	unchanged	NA	unchanged	expressed protein
LOC_Os04g33400	NA	unchanged	1.1279	up-regulated	NA	unchanged	1.28049	up-regulated	NA	unchanged	NA	unchanged	OsFBLD2 - F-box, LRR and FBD domain containing protein, expressed
LOC_Os08g37790	NA	unchanged	NA	unchanged	NA	unchanged	-1.03122	down-regulated	NA	unchanged	NA	unchanged	phospho-2-dehydro-3-deoxyheptonate aldolase, chloroplast precursor, putative, expressed
LOC_Os05g02760	NA	unchanged	NA	unchanged	NA	unchanged	-1.96403	down-regulated	NA	unchanged	NA	unchanged	expressed protein
LOC_Os08g27170	NA	unchanged	NA	unchanged	NA	unchanged	-1.52859	down-regulated	-1.20429	down-regulated	-1.23449	down-regulated	calmodulin binding protein, putative, expressed
LOC_Os01g08160	NA	unchanged	NA	unchanged	1.34111	up-regulated	NA	unchanged	NA	unchanged	NA	unchanged	MYB family transcription factor, putative, expressed
LOC_Os11g04295	NA	unchanged	NA	unchanged	NA	unchanged	1.47639	up-regulated	NA	unchanged	NA	unchanged	pentatricopeptide repeat domain containing protein, putative, expressed
LOC_Os03g25330	NA	unchanged	NA	unchanged	NA	unchanged	1.38513	up-regulated	NA	unchanged	NA	unchanged	peroxidase precursor, putative, expressed
LOC_Os06g15620	NA	unchanged	1.78639	up-regulated	NA	unchanged	NA	unchanged	NA	unchanged	NA	unchanged	GASR7 - Gibberellin-regulated GASA/GAST/Snakin family protein precursor, expressed
LOC_Os10g33990	1.02137	up-regulated	NA	unchanged	1.25907	up-regulated	NA	unchanged	-1.41802	down-regulated	NA	unchanged	DUF584 domain containing protein, putative, expressed
LOC_Os03g42380	4.92894	up-regulated	4.57996	up-regulated	1.77729	up-regulated	4.80351	up-regulated	7.82239	up-regulated	5.55911	up-regulated	expressed protein
LOC_Os07g36870	NA	unchanged	1.54009	up-regulated	1.14608	up-regulated	1.15504	up-regulated	NA	unchanged	NA	unchanged	OsFBX252 - F-box domain containing protein, expressed
LOC_Os09g39500	NA	unchanged	1.28223	up-regulated	NA	unchanged	NA	unchanged	NA	unchanged	NA	unchanged	ubiquitin fusion protein, putative, expressed
LOC_Os06g13880	NA	unchanged	3.31254	up-regulated	2.25982	up-regulated	-4.60857	down-regulated	-5.39451	down-regulated	-2.12096	down-regulated	expressed protein
LOC_Os01g06230	NA	unchanged	NA	unchanged	NA	unchanged	2.37061	up-regulated	NA	unchanged	NA	unchanged	OsSAUR1 - Auxin-responsive SAUR gene family member, expressed
LOC_Os10g38800	NA	unchanged	NA	unchanged	NA	unchanged	1.69386	up-regulated	NA	unchanged	NA	unchanged	leucine-rich repeat transmembrane protein kinase, putative, expressed
LOC_Os02g10150	NA	unchanged	NA	unchanged	NA	unchanged	NA	unchanged	NA	unchanged	-2.04756	down-regulated	bZIP transcription factor, putative, expressed
LOC_Os07g14890	NA	unchanged	1.93411	up-regulated	1.34762	up-regulated	NA	unchanged	NA	unchanged	NA	unchanged	expressed protein
LOC_Os04g48490	NA	unchanged	2.22701	up-regulated	NA	unchanged	NA	unchanged	NA	unchanged	NA	unchanged	fasciclin-like arabinogalactan protein, putative, expressed
LOC_Os07g38630	NA	unchanged	-2.47084	down-regulated	-1.18076	down-regulated	NA	unchanged	-3.08256	down-regulated	NA	unchanged	expressed protein
LOC_Os05g07280	NA	unchanged	NA	unchanged	NA	unchanged	1.59745	up-regulated	NA	unchanged	NA	unchanged	expressed protein
LOC_Os10g22070	NA	unchanged	NA	unchanged	1.29435	up-regulated	NA	unchanged	-1.26664	down-regulated	NA	unchanged	glutathione S-transferase, putative, expressed
LOC_Os03g07570	NA	unchanged	NA	unchanged	NA	unchanged	-1.29339	down-regulated	NA	unchanged	NA	unchanged	aminotransferase, putative, expressed
LOC_Os07g08330	NA	unchanged	1.11713	up-regulated	NA	unchanged	NA	unchanged	NA	unchanged	NA	unchanged	ribosomal protein L4, putative, expressed
LOC_Os07g23640	NA	unchanged	1.49925	up-regulated	NA	unchanged	NA	unchanged	NA	unchanged	NA	unchanged	retrotransposon protein, putative, Ty3-gypsy subclass, expressed
LOC_Os04g37670	NA	unchanged	NA	unchanged	NA	unchanged	-1.31838	down-regulated	NA	unchanged	NA	unchanged	steroid nuclear receptor, ligand-binding, putative, expressed
LOC_Os07g41660	NA	unchanged	1.61064	up-regulated	NA	unchanged	NA	unchanged	NA	unchanged	NA	unchanged	expressed protein
LOC_Os03g04370	NA	unchanged	NA	unchanged	NA	unchanged	-1.2724	down-regulated	NA	unchanged	NA	unchanged	protein-methionine-S-oxide reductase, putative, expressed
LOC_Os04g17740	NA	unchanged	3.66281	up-regulated	2.31739	up-regulated	3.69872	up-regulated	NA	unchanged	NA	unchanged	transposon protein, putative, unclassified, expressed
LOC_Os11g03730	NA	unchanged	-1.04674	down-regulated	NA	unchanged	NA	unchanged	NA	unchanged	NA	unchanged	alpha-N-arabinofuranosidase A, putative, expressed
LOC_Os08g16670	NA	unchanged	1.7278	up-regulated	NA	unchanged	NA	unchanged	NA	unchanged	NA	unchanged	OsFBX280 - F-box domain containing protein, expressed
LOC_Os01g22352	NA	unchanged	-1.5057	down-regulated	1.01953	up-regulated	NA	unchanged	-1.92341	down-regulated	-1.26549	down-regulated	peroxidase precursor, putative, expressed
LOC_Os02g13310	NA	unchanged	1.60912	up-regulated	NA	unchanged	1.59695	up-regulated	NA	unchanged	NA	unchanged	homeobox domain containing protein, expressed
LOC_Os03g55300	NA	unchanged	NA	unchanged	1.02283	up-regulated	NA	unchanged	NA	unchanged	NA	unchanged	expressed protein
LOC_Os03g26490	NA	unchanged	1.47829	up-regulated	1.40668	up-regulated	NA	unchanged	NA	unchanged	NA	unchanged	expressed protein
LOC_Os05g30740	-1.05652	down-regulated	2.53719	up-regulated	NA	unchanged	3.38227	up-regulated	NA	unchanged	NA	unchanged	C2 domain containing protein, putative, expressed
LOC_Os11g10490	-7.64488	down-regulated	-4.65132	down-regulated	-7.26697	down-regulated	NA	unchanged	NA	unchanged	-7.88024	down-regulated	transposon protein, putative, CACTA, En/Spm sub-class, expressed
LOC_Os04g48350	1.35469	up-regulated	-1.43552	down-regulated	1.60902	up-regulated	3.03953	up-regulated	-3.63959	down-regulated	NA	unchanged	dehydration-responsive element-binding protein, putative, expressed
LOC_Os12g24320	1.32343	up-regulated	-1.60351	down-regulated	2.90126	up-regulated	NA	unchanged	-1.84152	down-regulated	NA	unchanged	ATPase 3, putative, expressed
LOC_Os08g26350	NA	unchanged	NA	unchanged	NA	unchanged	-2.95474	down-regulated	-1.32404	down-regulated	NA	unchanged	expressed protein
LOC_Os01g45730	NA	unchanged	NA	unchanged	NA	unchanged	1.48561	up-regulated	NA	unchanged	NA	unchanged	zinc finger C-x8-C-x5-C-x3-H type family protein, expressed
LOC_Os05g36010	1.20795	up-regulated	NA	unchanged	NA	unchanged	1.97913	up-regulated	NA	unchanged	NA	unchanged	OsSub47 - Putative Subtilisin homologue, expressed
LOC_Os09g06740	NA	unchanged	NA	unchanged	NA	unchanged	-1.14562	down-regulated	NA	unchanged	NA	unchanged	zinc finger, C3HC4 type domain containing protein, expressed
LOC_Os03g05290	NA	unchanged	NA	unchanged	1.10637	up-regulated	NA	unchanged	NA	unchanged	NA	unchanged	aquaporin protein, putative, expressed
LOC_Os06g30030	NA	unchanged	NA	unchanged	1.26615	up-regulated	NA	unchanged	NA	unchanged	NA	unchanged	DUF617 domain containing protein, expressed
LOC_Os02g56300	NA	unchanged	NA	unchanged	NA	unchanged	-1.13062	down-regulated	NA	unchanged	NA	unchanged	aminotransferase, classes I and II, domain containing protein, expressed
LOC_Os04g09900	-1.02992	down-regulated	-3.68886	down-regulated	NA	unchanged	-1.22886	down-regulated	NA	unchanged	NA	unchanged	ent-kaurene synthase, chloroplast precursor, putative, expressed
LOC_Os11g02000	NA	unchanged	1.10138	up-regulated	NA	unchanged	NA	unchanged	NA	unchanged	NA	unchanged	retrotransposon protein, putative, unclassified, expressed
LOC_Os02g08500	NA	unchanged	NA	unchanged	NA	unchanged	-1.22471	down-regulated	NA	unchanged	NA	unchanged	two-component response regulator, putative, expressed
LOC_Os12g35230	-4.5267	down-regulated	NA	unchanged	-2.86641	down-regulated	-1.44953	down-regulated	-6.2957	down-regulated	-7.09523	down-regulated	expressed protein
LOC_Os10g39980	NA	unchanged	NA	unchanged	NA	unchanged	4.2389	up-regulated	NA	unchanged	NA	unchanged	expressed protein
LOC_Os08g38400	NA	unchanged	NA	unchanged	NA	unchanged	NA	unchanged	NA	unchanged	-1.22484	down-regulated	oligopeptide transporter, putative, expressed
LOC_Os01g61070	NA	unchanged	NA	unchanged	NA	unchanged	NA	unchanged	NA	unchanged	-1.89819	down-regulated	heavy metal-associated domain containing protein, expressed
LOC_Os11g07000	NA	unchanged	NA	unchanged	1.83558	up-regulated	3.84634	up-regulated	NA	unchanged	NA	unchanged	expressed protein
LOC_Os10g19200	NA	unchanged	1.82521	up-regulated	NA	unchanged	-1.0007	down-regulated	NA	unchanged	NA	unchanged	vegetative cell wall protein gp1 precursor, putative, expressed
LOC_Os11g44800	NA	unchanged	1.96364	up-regulated	NA	unchanged	1.14763	up-regulated	NA	unchanged	-1.33487	down-regulated	expressed protein
LOC_Os03g36560	NA	unchanged	NA	unchanged	NA	unchanged	1.52585	up-regulated	NA	unchanged	NA	unchanged	peroxidase precursor, putative, expressed
LOC_Os09g27820	NA	unchanged	NA	unchanged	NA	unchanged	1.28877	up-regulated	NA	unchanged	NA	unchanged	1-aminocyclopropane-1-carboxylate oxidase protein, putative, expressed
LOC_Os07g40930	NA	unchanged	NA	unchanged	-1.10003	down-regulated	NA	unchanged	NA	unchanged	NA	unchanged	WD repeat-containing protein 12, putative, expressed
LOC_Os06g20900	NA	unchanged	-1.21523	down-regulated	1.14563	up-regulated	NA	unchanged	-2.05639	down-regulated	-3.14284	down-regulated	expressed protein
LOC_Os11g01730	NA	unchanged	NA	unchanged	1.96208	up-regulated	2.21092	up-regulated	NA	unchanged	NA	unchanged	laccase-23 precursor, putative, expressed
LOC_Os01g58310	3.30112	up-regulated	NA	unchanged	NA	unchanged	-1.97526	down-regulated	-1.13751	down-regulated	NA	unchanged	expressed protein
LOC_Os03g51740	1.24564	up-regulated	1.96159	up-regulated	2.69329	up-regulated	NA	unchanged	NA	unchanged	-1.0681	down-regulated	aminotransferase, classes I and II, domain containing protein, expressed
LOC_Os01g07590	NA	unchanged	NA	unchanged	NA	unchanged	-1.23069	down-regulated	NA	unchanged	NA	unchanged	universal stress protein domain containing protein, putative, expressed
LOC_Os04g03884	22.3083	up-regulated	2.83593	up-regulated	3.22306	up-regulated	2.90999	up-regulated	47.6925	up-regulated	8.91679	up-regulated	transposon protein, putative, CACTA, En/Spm sub-class, expressed
LOC_Os08g32960	NA	unchanged	NA	unchanged	NA	unchanged	NA	unchanged	2.08274	up-regulated	NA	unchanged	endonuclease/exonuclease/phosphatase family domain containing protein, expressed
LOC_Os01g37920	NA	unchanged	-1.40268	down-regulated	NA	unchanged	1.5521	up-regulated	-2.90718	down-regulated	NA	unchanged	expressed protein
LOC_Os02g03900	NA	unchanged	-2.16918	down-regulated	-1.95871	down-regulated	1.07662	up-regulated	NA	unchanged	NA	unchanged	metal transporter Nramp6, putative, expressed
LOC_Os05g20770	NA	unchanged	-3.99388	down-regulated	1.66865	up-regulated	4.356	up-regulated	1.47754	up-regulated	-1.61868	down-regulated	retrotransposon protein, putative, Ty3-gypsy subclass, expressed
[truncated: 1,593 more rows]

## Sheet: Table S2
Table S2. List of 54 constantly upregulated DEGs between 9311 and DC90 at six time points (0, 12, 24, 48, 72 and 96 hours).
Gene(MSU7)	Gene(IRGSP)	TF	0h_log2foldchange	12h_log2foldchange	24h_log2foldchange	72h_log2foldchange	84h_log2foldchange	96h_log2foldchange	Function
LOC_Os12g08025	Os12g0180800	bHLH110	11.06	3.61	1.72	8.12	12.3	10.95	expressed protein
LOC_Os12g04595	Os12g0140266	IIE	2.54	4.42	3.01	2.64	3.06	2.84	transcription initiation factor, putative, expressed
LOC_Os12g21840	NA	no	8.93	4.13	3.95	8.11	8.93	8.7	expressed protein
LOC_Os12g11870	NA	no	6.79	2.31	4.41	6.25	8.55	6.39	expressed protein
LOC_Os12g08670	Os12g0187500	no	9.55	1.92	2.95	7.32	10.3	9.76	C2 domain containing protein, expressed
LOC_Os05g20320	Os05g0281950	no	10.55	3.08	2.4	6.13	12.35	12.27	expressed protein
LOC_Os12g27840	NA	no	8.75	7.4	6	7.84	8.92	8.7	expressed protein
LOC_Os12g11830	Os12g0219700	no	5.32	3.35	2.77	3.58	5.26	5.29	expressed protein
LOC_Os12g23040	Os12g0419000	no	2.36	2.94	3.53	3.93	2.46	2.57	transposon protein, putative, Mutator sub-class, expressed
LOC_Os10g42730	Os10g0578050	no	8.79	8.34	8.21	7.89	7.92	9.76	expressed protein
LOC_Os12g22020	Os12g0408900	no	8.66	5.63	4.12	8.03	8.63	7.86	expressed protein
LOC_Os12g16280	Os12g0263800	no	7.31	3.68	4.93	4.77	5.8	4.8	expressed protein
LOC_Os12g14059	Os12g0244000	no	9.97	4.08	2.4	5.49	9.84	10.06	expressed protein
LOC_Os12g10280	Os12g0204100	no	6.97	3.4	4.08	11.16	7.1	6.2	aquaporin protein, putative, expressed
LOC_Os12g22145	Os12g0410200	no	11.18	4.53	4.28	9.42	12.4	11.81	expressed protein
LOC_Os11g17300	Os11g0272900	no	8.74	2.36	3.04	6.69	10.45	9.69	transposon protein, putative, unclassified, expressed
LOC_Os12g34802	Os12g0532600	no	9.76	6.04	5.06	5.58	10.45	9.95	expressed protein
LOC_Os12g28065	Os12g0466800	no	9.31	3.04	2.36	5.16	9.3	8.57	expressed protein
LOC_Os12g16290	Os12g0263800	no	10.57	1.74	4.41	6.7	11.64	11.23	isoflavone reductase, putative, expressed
LOC_Os12g31770	Os12g0501900	no	3.66	5.04	4.75	5.68	6.65	7.99	expressed protein
LOC_Os12g03380	NA	no	6.69	5.91	5.69	6.24	7.17	7.46	expressed protein
LOC_Os12g36220	Os12g0548501	no	2.8	2.85	3.75	5.34	3.06	2.69	inhibitor I family protein, putative, expressed
LOC_Os12g35590	Os12g0541200	no	11.66	10.34	11.92	11.55	12.95	12.9	expressed protein
LOC_Os12g10290	Os12g0204200	no	6.42	4.58	4.03	8.11	7.71	6.67	expressed protein
LOC_Os12g10490	NA	no	8.32	2.28	3.1	7.79	8.81	9.45	expressed protein
LOC_Os12g19100	NA	no	7.97	2.42	7.03	7.02	8.02	7.91	transposon protein, putative, unclassified, expressed
LOC_Os12g04100	Os12g0134900	no	5.65	3.42	6.95	3.17	6.85	6.54	cytochrome P450, putative, expressed
LOC_Os12g07830	Os12g0178200	no	5.01	2.49	2.91	8.92	5.52	5.52	OsAPx5 - Stromal Ascorbate Peroxidase encoding gene 5,8, expressed
LOC_Os12g26970	NA	no	5.54	4.01	6.87	5.9	7.59	8.3	transposon protein, putative, CACTA, En/Spm sub-class, expressed
LOC_Os12g16540	Os12g0266200	no	8.87	2.49	2.88	7.22	7.1	7.82	OsWAK124 - OsWAK receptor-like protein OsWAK-RLP, expressed
LOC_Os06g37630	Os06g0574332	no	7.6	7.21	7.6	7.84	8.62	8.02	transposon protein, putative, Mariner sub-class, expressed
LOC_Os01g47910	NA	no	8.9	3.33	4.45	8.67	8.98	8.78	expressed protein
LOC_Os12g21950	NA	no	7.91	6.16	3.85	6.17	7.67	8.31	expressed protein
LOC_Os12g33230	Os12g0517100	no	2.49	3.58	3.34	3.37	2.23	3.65	OsFBL60 - F-box domain and LRR containing protein, expressed
LOC_Os12g34796	Os12g0532500	no	1.66	1.31	1.35	1.07	1.01	1.12	expressed protein
LOC_Os12g28520	Os12g0470000	no	9.02	4.11	5.78	5.29	10.38	10.03	abscisic acid-inducible, putative, expressed
LOC_Os12g21940	Os12g0408000	no	3.21	3.64	2.85	7.06	3.55	3.58	expressed protein
LOC_Os12g33160	Os12g0516300	no	3.05	2.25	2.24	3.57	2.93	2.88	RGH1A, putative, expressed
LOC_Os12g34980	Os12g0535300	no	4.87	3.27	4.68	4.4	3.94	4.24	csAtPR5, putative, expressed
LOC_Os12g09070	Os12g0192900	no	5.96	3.07	2.68	4.66	6.26	5.05	expressed protein
LOC_Os12g27370	Os12g0459300	no	8.95	2.95	3.99	6	12.93	11.02	expressed protein
LOC_Os12g36320	NA	no	8.38	7.45	4.89	6.95	8.91	8.49	expressed protein
LOC_Os12g31670	Os12g0500900	no	3.05	2.86	2.2	3.62	5.71	5.76	expressed protein
LOC_Os11g18670	NA	no	3.05	2.31	3.09	4.73	6.58	5.94	ubiquitin family protein, putative, expressed
LOC_Os12g23150	Os12g0420000	no	4.69	1.66	2.56	7.79	5.49	3.71	4-nitrophenylphosphatase-like, putative, expressed
LOC_Os12g36060	Os12g0547100	no	12.67	10.14	12.85	11.46	7.46	12.48	expressed protein
LOC_Os03g06835	Os03g0164100	no	9.29	9.12	9.23	9.68	7.18	9.72	expressed protein
LOC_Os03g06674	Os03g0162300	no	6.78	6.91	7.14	6.98	7.96	8.05	expressed protein
LOC_Os12g16130	Os12g0262100	no	5.95	4	3.93	6.85	8.65	5.14	transposon protein, putative, unclassified, expressed
LOC_Os12g36070	NA	no	7.43	6.49	5.87	5.17	7	6.85	expressed protein
LOC_Os12g04790	NA	no	11.04	10.48	10.08	10.55	11.9	9.29	expressed protein
LOC_Os12g09739	Os12g0199100	no	8.25	2.85	6.79	6.77	9.28	9.03	pollen signalling protein with adenylyl cyclase activity, putative, expressed
LOC_Os12g21860	Os12g0407100	no	6.76	2.76	1.93	8.4	5.42	6.54	expressed protein
LOC_Os12g10440	NA	no	3.08	6.21	3.42	5.89	3.06	3.22	retrotransposon protein, putative, Ty3-gypsy subclass, expressed
*NA represents missing values.

## Sheet: TableS3
Table S3. List of 51 constantly downregulated DEGs between 9311 and DC90 at six time points (0, 12, 24, 48, 72 and 96 hours).
Gene(MSU7)	Gene(IRGSP)	TF	0h_log2foldchange	12h_log2foldchange	24h_log2foldchange	72h_log2foldchange	84h_log2foldchange	96h_log2foldchange	Function
LOC_Os12g30760	Os12g0491200	no	-9.93	-9.24	-8.82	-8.72	-10.47	-8.46	disease resistance protein, putative, expressed
LOC_Os12g09220	Os12g0194100	no	-8.29	-7.6	-8.02	-8	-7.92	-8.47	expressed protein
LOC_Os12g29300	Os12g0477200	no	-5.89	-6.87	-7.73	-8.64	-5.69	-6.25	CESA10 - cellulose synthase, expressed
LOC_Os12g09720	Os12g0199000	no	-11.44	-10.02	-9.3	-7.17	-5.41	-10.84	dirigent, putative, expressed
LOC_Os12g09190	Os12g0193800	no	-11.39	-10.22	-9.28	-9.46	-11.31	-11.15	expressed protein
LOC_Os12g13270	Os12g0234800	no	-5.88	-5.6	-8.41	-5.89	-6.15	-6.22	expressed protein
LOC_Os02g14500	Os02g0241300	no	-5.86	-5.43	-8.92	-7.58	-10.01	-10.06	expressed protein
LOC_Os12g07440	Os12g0172400	no	-2.26	-5.48	-2.59	-4.43	-3.02	-4.79	expressed protein
LOC_Os12g17130	NA	no	-7.86	-6.15	-7.62	-7.41	-8.29	-7.48	expressed protein
LOC_Os12g18729	Os12g0285100	no	-4.22	-3.54	-2.73	-1.93	-4.11	-4.46	expressed protein
LOC_Os12g17090	Os12g0270300	no	-9.32	-10.05	-9.27	-12.07	-11.06	-8.25	stripe rust resistance protein Yr10, putative, expressed
LOC_Os10g11870	Os10g0195100	no	-9.99	-9.11	-6.72	-8.41	-9.8	-9.57	transposon protein, putative, CACTA, En/Spm sub-class, expressed
LOC_Os08g30110	NA	no	-7.97	-5.31	-5.64	-5.33	-8.06	-7.86	transposon protein, putative, CACTA, En/Spm sub-class, expressed
LOC_Os06g24230	NA	no	-8.72	-5.71	-6.29	-6.82	-8.56	-8.78	transposon protein, putative, CACTA, En/Spm sub-class, expressed
LOC_Os12g18260	NA	no	-8.84	-5.72	-5.75	-6.13	-8.43	-8.34	zinc knuckle domain containing protein, expressed
LOC_Os12g10410	Os12g0205500	no	-8.7	-8.03	-7.58	-7.65	-8.93	-8.34	NB-ARC/LRR disease resistance protein, putative, expressed
LOC_Os12g32480	Os12g0509200	no	-6.53	-4.96	-5.93	-6.87	-6.39	-6.55	expressed protein
LOC_Os12g12640	NA	no	-9.39	-8.12	-7.77	-7.7	-11.83	-9.73	expressed protein
LOC_Os12g22810	Os12g0417000	no	-9.83	-7.42	-6.69	-9.45	-9.97	-9.56	transposon protein, putative, CACTA, En/Spm sub-class, expressed
LOC_Os12g27780	NA	no	-10.93	-9.81	-9.62	-8.91	-10.57	-10.62	transposon protein, putative, CACTA, En/Spm sub-class, expressed
LOC_Os12g09500	Os12g0196700	no	-6.68	-7.4	-6.78	-4.06	-7.92	-6.82	cytochrome P450, putative, expressed
LOC_Os12g16490	NA	no	-6.66	-5.43	-6.23	-7.78	-7.38	-6.24	transposon protein, putative, unclassified, expressed
LOC_Os12g09670	Os12g0198500	no	-2.47	-3	-4.11	-2.99	-1.75	-2.38	expressed protein
LOC_Os12g32680	Os12g0511600	no	-7.39	-7.15	-7.27	-6.1	-6.84	-6.93	NB-ARC domain containing protein, expressed
LOC_Os12g32536	NA	no	-12.59	-11.35	-10.08	-11.98	-11.75	-12.79	expressed protein
LOC_Os12g11370	Os12g0215950	no	-8.14	-7.28	-5.62	-10.6	-9.81	-7.58	verticillium wilt disease resistance protein, putative, expressed
LOC_Os12g16680	Os12g0267700	no	-9.34	-6.64	-6.42	-7.38	-9.21	-7.33	expressed protein
LOC_Os01g05730	Os01g0150700	no	-3.15	-3.36	-4.07	-2.52	-2.65	-3.59	retrotransposon protein, putative, unclassified, expressed
LOC_Os12g22839	Os12g0417100	no	-9.52	-7.95	-9.07	-7.61	-10.45	-10.09	expressed protein
LOC_Os12g06870	Os12g0165900	no	-9.54	-9.87	-10.89	-11.23	-8.78	-9.54	OsNucAP2 - Putative Nucleoporin Autopeptidase homologue, expressed
LOC_Os12g32470	Os12g0509100	no	-7	-7.12	-8.33	-9.46	-7.53	-6.24	expressed protein
LOC_Os12g35940	Os12g0544600	no	-2.72	-4.36	-7.2	-4.88	-1.72	-2.18	transposon protein, putative, CACTA, En/Spm sub-class, expressed
LOC_Os12g11620	Os12g0218100	no	-6.89	-6.85	-5.5	-8.14	-9.87	-6.03	expressed protein
LOC_Os12g12664	Os12g0228400	no	-9.56	-7.55	-6.13	-7.33	-9.87	-9.58	expressed protein
LOC_Os12g32390	Os12g0508400	no	-3.79	-4.49	-2.64	-2.42	-5.14	-4.12	expressed protein
LOC_Os01g23910	NA	no	-10.19	-8.01	-8.99	-9.82	-9.78	-10.14	expressed protein
LOC_Os12g17120	NA	no	-9.99	-8.41	-9.89	-10.04	-10.98	-10.06	retrotransposon protein, putative, Ty1-copia subclass, expressed
LOC_Os12g36590	Os12g0552000	no	-9.09	-9.1	-8.59	-8.59	-9.31	-9.14	retrotransposon protein, putative, unclassified, expressed
LOC_Os12g27770	NA	no	-9.51	-5.43	-5.26	-5.39	-9.47	-5.8	transposon protein, putative, CACTA, En/Spm sub-class, expressed
LOC_Os08g30120	NA	no	-9.46	-6.97	-6.48	-7.47	-9.19	-9.22	transposon protein, putative, CACTA, En/Spm sub-class, expressed
LOC_Os12g09630	NA	no	-7.19	-6.9	-5.74	-7.9	-8.8	-6.84	expressed protein
LOC_Os07g45410	Os07g0648400	no	-4.24	-3.14	-3.33	-2.79	-4.38	-4.99	retrotransposon protein, putative, Ty1-copia subclass, expressed
LOC_Os12g32544	Os12g0510000	no	-7.87	-10.29	-8.59	-10.57	-7.04	-10.24	expressed protein
LOC_Os12g12765	Os12g0229100	no	-9.79	-6.43	-6.55	-8.86	-10.8	-10.19	expressed protein
LOC_Os12g04870	NA	no	-9.08	-6.87	-7.8	-4.42	-9.76	-9.42	expressed protein
LOC_Os10g33740	NA	no	-6.73	-5.44	-5.47	-5.68	-6.32	-6.69	transposon protein, putative, CACTA, En/Spm sub-class, expressed
LOC_Os12g30490	Os12g0488600	no	-9.31	-6.54	-7.12	-9	-9.58	-8.99	ribosomal protein L4, putative, expressed
LOC_Os12g09660	Os12g0198400	no	-4.24	-5.27	-5.43	-4.59	-3.38	-5.32	expressed protein
LOC_Os01g56270	Os01g0768600	no	-5.81	-8.52	-6.06	-9.34	-4.25	-5.01	transposon protein, putative, CACTA, En/Spm sub-class, expressed
LOC_Os09g17930	NA	no	-2.77	-2.27	-3.02	-1.66	-1.85	-2.38	transposon protein, putative, CACTA, En/Spm sub-class, expressed
LOC_Os06g41200	NA	no	-8.21	-5.06	-6.49	-6.07	-8.52	-8.43	retrotransposon protein, putative, Ty1-copia subclass, expressed
*NA represents missing values.

## Sheet: Table S4
Table S4. List of genes in each co-expressed module.
Gene	kME	Module	Annotation
LOC_Os03g26870	0.94348	cyan	WD-40 repeat family protein, putative, expressed
LOC_Os07g38170	0.93527	cyan	remorin, putative, expressed
LOC_Os07g48710	0.92681	cyan	VQ domain containing protein, putative, expressed
LOC_Os05g35500	0.925101	cyan	MYB family transcription factor, putative, expressed
LOC_Os09g35030	0.923562	cyan	dehydration-responsive element-binding protein, putative, expressed
LOC_Os07g42220	0.911214	cyan	expressed protein
LOC_Os09g21120	0.910049	cyan	armadillo/beta-catenin repeat family protein, putative, expressed
LOC_Os03g28940	0.902259	cyan	ZIM domain containing protein, putative, expressed
LOC_Os05g03960	0.896643	cyan	expressed protein
LOC_Os04g43910	0.895897	cyan	auxin response factor, putative, expressed
LOC_Os06g03670	0.895524	cyan	dehydration-responsive element-binding protein, putative, expressed
LOC_Os04g34600	0.871398	cyan	abscisic stress-ripening, putative, expressed
LOC_Os01g70280	0.856076	cyan	expressed protein
LOC_Os01g43844	0.854473	cyan	cytochrome P450 72A1, putative, expressed
LOC_Os10g35630	0.851536	cyan	cystathionin beta synthase protein, putative, expressed
LOC_Os12g13890	0.848176	cyan	retrotransposon protein, putative, unclassified, expressed
LOC_Os01g68490	0.844524	cyan	tetratricopeptide-like helical, putative, expressed
LOC_Os05g30190	0.84227	cyan	phytochrome A-associated F-box protein, putative, expressed
LOC_Os12g06780	0.82711	cyan	expressed protein
LOC_Os06g05430	0.825153	cyan	expressed protein
LOC_Os05g37060	0.825055	cyan	MYB family transcription factor, putative, expressed
LOC_Os01g15270	0.823632	cyan	expressed protein
LOC_Os05g38290	0.821104	cyan	protein phosphatase 2C, putative, expressed
LOC_Os05g48930	0.818391	cyan	OsGrx_S2 - glutaredoxin subgroup III, expressed
LOC_Os01g70850	-0.815658	cyan	esterase, putative, expressed
LOC_Os02g52670	0.812373	cyan	AP2 domain containing protein, expressed
LOC_Os08g36910	0.810647	cyan	alpha-amylase precursor, putative, expressed
LOC_Os01g42234	0.809607	cyan	amino acid permease family protein, putative, expressed
LOC_Os02g32580	0.808619	cyan	expressed protein
LOC_Os01g63930	0.808566	cyan	cytochrome P450, putative, expressed
LOC_Os07g43820	0.803398	cyan	glycosyl hydrolase, putative, expressed
LOC_Os02g06330	0.793926	cyan	AP2 domain containing protein, expressed
LOC_Os08g32060	0.786344	cyan	spotted leaf 11, putative, expressed
LOC_Os11g29290	0.781917	cyan	cytochrome P450, putative, expressed
LOC_Os04g49210	0.776223	cyan	naringenin,2-oxoglutarate 3-dioxygenase, putative, expressed
LOC_Os01g02000	0.775975	cyan	phosphate transporter 1, putative, expressed
LOC_Os07g49114	0.761379	cyan	wound-induced protein WI12, putative, expressed
LOC_Os10g35640	0.759589	cyan	Rf1, mitochondrial precursor, putative, expressed
LOC_Os12g28710	0.758458	cyan	ATPase 3, putative, expressed
LOC_Os09g35020	0.754882	cyan	AP2 domain containing protein, expressed
LOC_Os11g26750	0.754215	cyan	dehydrin, putative, expressed
LOC_Os09g28210	0.74821	cyan	bHelix-loop-helix transcription factor, putative, expressed
LOC_Os10g39190	0.74686	cyan	B3 DNA binding domain containing protein, expressed
LOC_Os10g42770	0.739726	cyan	a_IG002N01.7, putative, expressed
LOC_Os10g39660	0.737881	cyan	expressed protein
LOC_Os01g56420	0.737587	cyan	ctr copper transporter family protein, putative, expressed
LOC_Os04g34610	0.735374	cyan	expressed protein
LOC_Os10g32930	0.734887	cyan	expressed protein
LOC_Os06g50950	0.727833	cyan	GDSL-like lipase/acylhydrolase, putative, expressed
LOC_Os03g09170	0.727547	cyan	ethylene-responsive transcription factor, putative, expressed
LOC_Os10g07534	-0.727343	cyan	disease resistance protein RPM1, putative, expressed
LOC_Os03g51740	0.722594	cyan	aminotransferase, classes I and II, domain containing protein, expressed
LOC_Os03g06520	0.722368	cyan	sulfate transporter, putative, expressed
LOC_Os02g13800	0.711137	cyan	HSF-type DNA-binding domain containing protein, expressed
LOC_Os08g37345	0.71068	cyan	DNA binding protein, putative, expressed
LOC_Os12g09640	0.710317	cyan	protein phosphatase 2C, putative, expressed
LOC_Os11g05935	0.704419	cyan	mucin, putative, expressed
LOC_Os01g56450	0.704079	cyan	DUF567 domain containing protein, putative, expressed
LOC_Os06g48510	-0.699008	cyan	choline monooxygenase, chloroplast precursor, putative, expressed
LOC_Os01g50720	0.697911	cyan	MYB family transcription factor, putative, expressed
LOC_Os01g40190	0.696176	cyan	retrotransposon protein, putative, unclassified, expressed
LOC_Os01g49390	0.695219	cyan	IPP transferase, putative, expressed
LOC_Os03g14370	0.689776	cyan	ACT domain containing protein, expressed
LOC_Os08g43160	0.687402	cyan	TCP family transcription factor, putative, expressed
LOC_Os04g58760	0.6846	cyan	membrane associated DUF588 domain containing protein, putative, expressed
LOC_Os03g13300	0.660296	cyan	glutamate decarboxylase, putative, expressed
LOC_Os03g03034	0.657299	cyan	flavonol synthase/flavanone 3-hydroxylase, putative, expressed
LOC_Os05g43880	0.642688	cyan	gibberellin 2-beta-dioxygenase, putative, expressed
LOC_Os02g14970	0.633138	cyan	expressed protein
LOC_Os05g41760	0.63251	cyan	AP2 domain containing protein, expressed
LOC_Os12g10510	-0.629748	cyan	expressed protein
LOC_Os03g22790	0.623416	cyan	beta-amylase, putative, expressed
LOC_Os08g01670	0.620409	cyan	invertase/pectin methylesterase inhibitor family protein, putative, expressed
LOC_Os03g01880	0.619226	cyan	possible lysine decarboxylase domain containing protein, expressed
LOC_Os03g60850	0.602517	cyan	peptide transporter PTR2, putative, expressed
LOC_Os03g45370	0.597285	cyan	sodium/calcium exchanger protein, putative, expressed
LOC_Os04g01910	0.588428	cyan	legume lectins beta domain containing protein, putative, expressed
LOC_Os03g58290	0.583598	cyan	indole-3-glycerol phosphate lyase, chloroplast precursor, putative, expressed
LOC_Os03g29360	0.575849	cyan	expressed protein
LOC_Os05g32820	0.569261	cyan	peptide-N4-asparagine amidase A, putative, expressed
LOC_Os07g01810	0.568025	cyan	potassium channel protein, putative, expressed
LOC_Os07g08320	-0.564852	cyan	RNA recognition motif containing protein, expressed
LOC_Os07g26630	0.561881	cyan	aquaporin protein, putative, expressed
LOC_Os01g19170	0.54909	cyan	polygalacturonase, putative, expressed
LOC_Os01g57480	-0.524493	cyan	serine/threonine-protein kinase receptor precursor, putative, expressed
LOC_Os07g47110	0.517714	cyan	OsFBT11 - F-box and tubby domain containing protein, expressed
LOC_Os06g39330	0.493233	cyan	UDP-glucoronosyl and UDP-glucosyl transferase domain containing protein, expressed
LOC_Os02g45850	0.488927	cyan	B3 DNA binding domain containing protein, expressed
LOC_Os03g49830	0.487399	cyan	expressed protein
LOC_Os02g36330	0.479518	cyan	RING-H2 finger protein ATL1O, putative, expressed
LOC_Os09g37480	0.407156	cyan	OsSAUR53 - Auxin-responsive SAUR gene family member, expressed
LOC_Os04g55100	0.394904	cyan	expressed protein
LOC_Os12g35330	0.373345	cyan	OsGrx_C12 - glutaredoxin subgroup III, expressed
LOC_Os05g20020	0.238956	cyan	polygalacturonase, putative, expressed
LOC_Os06g48170	0.926777	darkred	glycosyl hydrolases family 16, putative, expressed
LOC_Os01g66590	0.912269	darkred	DUF260 domain containing protein, putative, expressed
LOC_Os02g51040	0.909835	darkred	expansin precursor, putative, expressed
LOC_Os12g22880	0.905118	darkred	expressed protein
LOC_Os02g51540	0.903985	darkred	eukaryotic aspartyl protease domain containing protein, expressed
LOC_Os04g35500	0.898885	darkred	ZF-HD protein dimerisation region containing protein, expressed
LOC_Os01g47040	0.895788	darkred	C2 domain containing protein, putative, expressed
LOC_Os08g36390	0.895782	darkred	ZOS8-07 - C2H2 zinc finger protein, expressed
LOC_Os05g32440	0.893159	darkred	expressed protein
LOC_Os01g60900	0.892269	darkred	expressed protein
LOC_Os03g14010	0.888899	darkred	glycosyl hydrolase family 10 protein, putative, expressed
LOC_Os08g02220	0.883578	darkred	endoglucanase, putative, expressed
LOC_Os06g37020	0.880895	darkred	expressed protein
LOC_Os03g13400	0.877659	darkred	ZOS3-06 - C2H2 zinc finger protein, expressed
LOC_Os01g72020	0.874957	darkred	BTBA3 - Bric-a-Brac,Tramtrack, Broad Complex BTB domain with Ankyrin repeat region, expressed
LOC_Os01g16810	0.86731	darkred	MYB family transcription factor, putative, expressed
LOC_Os02g43150	0.866973	darkred	GATA zinc finger domain containing protein, expressed
LOC_Os03g58230	0.865058	darkred	plant-specific domain TIGR01615 family protein, expressed
LOC_Os04g49980	0.864711	darkred	late embryogenesis abundant group 1, putative, expressed
LOC_Os01g46870	0.860377	darkred	AP2 domain containing protein, expressed
LOC_Os09g36790	0.858148	darkred	expressed protein
LOC_Os05g44400	0.85614	darkred	GATA zinc finger domain containing protein, expressed
LOC_Os03g63650	0.854175	darkred	brevis radix, putative, expressed
LOC_Os05g10670	0.853337	darkred	zinc finger CCCH type family protein, putative, expressed
LOC_Os12g06090	0.846373	darkred	expressed protein
LOC_Os12g07120	0.840933	darkred	GATA zinc finger domain containing protein, expressed
LOC_Os03g22360	0.83828	darkred	expressed protein
LOC_Os05g49730	0.836855	darkred	protein phosphatase 2C, putative, expressed
LOC_Os01g52690	0.836016	darkred	retrotransposon protein, putative, unclassified, expressed
LOC_Os03g19090	0.835976	darkred	expressed protein
LOC_Os09g36910	0.834412	darkred	bZIP transcription factor domain containing protein, expressed
LOC_Os05g50650	0.83312	darkred	ligA, putative, expressed
LOC_Os07g40240	0.832897	darkred	GASR9 - Gibberellin-regulated GASA/GAST/Snakin family protein precursor, expressed
LOC_Os05g38660	0.830888	darkred	expressed protein
LOC_Os07g42994	0.830069	darkred	hydrolase, putative, expressed
LOC_Os06g13720	0.82982	darkred	dehydrogenase E1 component domain containing protein, expressed
LOC_Os01g41530	0.829763	darkred	OsFBL2 - F-box domain and LRR containing protein, expressed
LOC_Os01g50910	0.828693	darkred	late embryogenesis abundant protein, group 3, putative, expressed
LOC_Os02g44040	0.825979	darkred	expressed protein
LOC_Os04g41280	0.825914	darkred	ankyrin repeat domain containing protein, expressed
LOC_Os11g44920	0.823882	darkred	expressed protein
LOC_Os03g20680	0.821478	darkred	late embryogenesis abundant protein 1, putative, expressed
LOC_Os07g41160	0.819975	darkred	protein of unknown function DUF1675 domain containing protein, expressed
LOC_Os09g24490	0.814874	darkred	basic helix-loop-helix family protein, putative, expressed
LOC_Os02g44104	0.813599	darkred	F-box family protein, putative, expressed
LOC_Os07g39220	0.80969	darkred	BES1/BZR1 homolog protein, putative, expressed
LOC_Os07g40150	0.807639	darkred	expressed protein
LOC_Os04g32790	0.807361	darkred	AP2 domain containing protein, expressed
LOC_Os01g57150	0.807274	darkred	SR protein related family member, putative, expressed
LOC_Os04g42100	0.80657	darkred	retrotransposon protein, putative, unclassified, expressed
LOC_Os09g32944	0.804469	darkred	OsSPL18 - SBP-box gene family member, expressed
LOC_Os08g31580	0.802961	darkred	ethylene-responsive transcription factor, putative, expressed
LOC_Os02g11040	0.801105	darkred	expressed protein
LOC_Os01g09450	0.800562	darkred	OsIAA2 - Auxin-responsive Aux/IAA gene family member, expressed
LOC_Os11g30430	0.797286	darkred	expressed protein
LOC_Os01g73110	0.795217	darkred	expressed protein
LOC_Os06g07220	0.79008	darkred	LTPL128 - Protease inhibitor/seed storage/LTP family protein precursor, expressed
LOC_Os03g20500	0.788374	darkred	OsFBX82 - F-box domain containing protein, expressed
LOC_Os01g55100	0.786197	darkred	slTCP3, putative, expressed
LOC_Os08g37840	0.784688	darkred	phosphate-induced protein 1 conserved region domain containing protein, expressed
LOC_Os08g34010	0.780712	darkred	ZF-HD protein dimerisation region containing protein, expressed
LOC_Os07g38370	0.780408	darkred	expressed protein
LOC_Os10g40810	0.780019	darkred	GATA zinc finger domain containing protein, expressed
LOC_Os04g31710	0.779907	darkred	expressed protein
LOC_Os02g09650	0.778795	darkred	AP2 domain containing protein, expressed
LOC_Os01g46760	0.775353	darkred	protein phosphatase 2C, putative, expressed
LOC_Os12g13140	0.774097	darkred	expressed protein
LOC_Os03g49190	0.771187	darkred	oleosin, putative, expressed
LOC_Os05g39880	0.770755	darkred	expressed protein
LOC_Os02g47770	0.768417	darkred	ZF-HD protein dimerisation region containing protein, expressed
LOC_Os03g04080	0.766992	darkred	expressed protein
LOC_Os04g39980	0.759242	darkred	gibberellin 20 oxidase 2, putative, expressed
LOC_Os01g51310	0.758713	darkred	expressed protein
LOC_Os03g18490	0.758238	darkred	RPGR, putative, expressed
LOC_Os01g08520	0.757801	darkred	DUF581 domain containing protein, expressed
LOC_Os11g26780	0.755163	darkred	dehydrin, putative, expressed
LOC_Os04g52110	0.752954	darkred	late embryogenesis abundant protein, group 3, putative, expressed
LOC_Os01g58850	0.750425	darkred	circadian clock coupling factor-related, putative, expressed
LOC_Os02g13310	0.740937	darkred	homeobox domain containing protein, expressed
LOC_Os04g05070	0.735451	darkred	expressed protein
LOC_Os07g38640	0.734236	darkred	inactive receptor kinase At2g26730 precursor, putative, expressed
LOC_Os03g10260	0.733329	darkred	expressed protein
LOC_Os07g36870	0.732903	darkred	OsFBX252 - F-box domain containing protein, expressed
LOC_Os01g04170	0.730941	darkred	expressed protein
LOC_Os06g02410	0.730334	darkred	expressed protein
LOC_Os06g44190	0.720394	darkred	expressed protein
LOC_Os02g41460	0.715675	darkred	DUF640 domain containing protein, putative, expressed
LOC_Os05g36970	0.711073	darkred	DUF623 domain containing protein, expressed
LOC_Os03g44380	0.706692	darkred	9-cis-epoxycarotenoid dioxygenase 1, chloroplast precursor, putative, expressed
LOC_Os01g55560	0.706428	darkred	ABIL3, putative, expressed
LOC_Os08g14330	0.704177	darkred	aldose 1-epimerase, putative, expressed
LOC_Os03g22600	0.703204	darkred	BTBN6 - Bric-a-Brac, Tramtrack, Broad Complex BTB domain with non-phototropic hypocotyl 3 NPH3 and coiled-coil domains, expressed
LOC_Os12g42250	0.702667	darkred	ZOS12-10 - C2H2 zinc finger protein, expressed
LOC_Os06g04195	0.698376	darkred	expressed protein
LOC_Os01g48740	0.698057	darkred	aspartyl protease family protein, putative, expressed
LOC_Os09g02180	0.695606	darkred	expressed protein
LOC_Os04g38400	0.694392	darkred	ethylene-insensitive 3, putative, expressed
LOC_Os02g10940	0.688553	darkred	tetratricopeptide repeat domain containing protein, expressed
LOC_Os09g20350	0.688547	darkred	ethylene-responsive transcription factor, putative, expressed
LOC_Os01g13130	0.687813	darkred	aquaporin protein, putative, expressed
LOC_Os12g07710	0.687768	darkred	expressed protein
LOC_Os03g13325	0.686455	darkred	ompA/MotB, putative, expressed
LOC_Os01g42024	0.682603	darkred	expressed protein
LOC_Os03g11080	0.679438	darkred	expressed protein
LOC_Os03g19540	0.678324	darkred	expressed protein
LOC_Os08g36440	0.677011	darkred	HVA22, putative, expressed
LOC_Os10g33780	0.671335	darkred	DUF640 domain containing protein, putative, expressed
LOC_Os01g47400	0.668046	darkred	OsMan01 - Endo-Beta-Mannanase, expressed
LOC_Os03g51580	0.663834	darkred	helix-loop-helix DNA-binding domain containing protein, expressed
LOC_Os08g09950	0.662589	darkred	acyl-desaturase, chloroplast precursor, putative, expressed
LOC_Os05g08420	0.659066	darkred	expressed protein
LOC_Os04g01160	0.658731	darkred	zinc finger family protein, putative, expressed
LOC_Os11g26760	0.654563	darkred	dehydrin, putative, expressed
LOC_Os09g38320	0.653556	darkred	phytoene synthase, chloroplast precursor, putative, expressed
LOC_Os04g48830	0.642569	darkred	DUF623 domain containing protein, expressed
LOC_Os01g69870	0.641646	darkred	expressed protein
LOC_Os11g02750	0.640499	darkred	DUF567 domain containing protein, putative, expressed
LOC_Os06g42660	0.639489	darkred	expressed protein
LOC_Os06g50960	0.638358	darkred	expansin precursor, putative, expressed
LOC_Os02g02700	0.630645	darkred	AMP-binding enzyme, putative, expressed
LOC_Os08g39390	0.62798	darkred	ZOS8-10 - C2H2 zinc finger protein, expressed
LOC_Os11g26790	0.625135	darkred	dehydrin, putative, expressed
LOC_Os07g05024	0.623919	darkred	expressed protein
LOC_Os03g51690	0.608222	darkred	Homeobox domain containing protein, expressed
LOC_Os01g60760	0.606101	darkred	expressed protein
LOC_Os01g10070	0.60566	darkred	expressed protein
LOC_Os05g10990	0.604234	darkred	expressed protein
LOC_Os11g05740	0.60084	darkred	B3 DNA binding domain containing protein, expressed
LOC_Os05g16300	0.600444	darkred	expressed protein
LOC_Os06g38990	0.598449	darkred	receptor-like protein kinase 2 precursor, putative, expressed
LOC_Os09g38110	0.592036	darkred	RING-H2 finger protein, putative, expressed
LOC_Os06g04210	0.58661	darkred	expressed protein
LOC_Os12g42900	0.571075	darkred	lysine-rich arabinogalactan protein 19 precursor, putative, expressed
LOC_Os07g37045	0.563781	darkred	expressed protein
LOC_Os09g31060	0.557331	darkred	expressed protein
LOC_Os05g37250	0.546451	darkred	cytochrome P450, putative, expressed
LOC_Os04g34590	0.543754	darkred	UPF0496 protein 2, putative, expressed
LOC_Os05g11005	0.540414	darkred	expressed protein
LOC_Os06g49760	0.539736	darkred	invertase/pectin methylesterase inhibitor family protein, putative, expressed
LOC_Os01g65950	0.526739	darkred	thioesterase family protein, putative, expressed
LOC_Os10g42850	0.521332	darkred	WRKY2, expressed
LOC_Os01g09550	-0.517408	darkred	no apical meristem protein, putative, expressed
LOC_Os06g33940	0.505411	darkred	NAC domain containing protein, putative, expressed
LOC_Os09g37495	0.500504	darkred	auxin responsive protein, putative, expressed
LOC_Os06g46350	0.498833	darkred	PLA IIIA/PLP7, putative, expressed
LOC_Os09g25040	0.496877	darkred	joka8, putative, expressed
LOC_Os11g14000	0.49349	darkred	ANTH domain containing protein, expressed
LOC_Os12g12570	0.49181	darkred	expressed protein
LOC_Os02g01590	0.487555	darkred	glycosyl hydrolases, putative, expressed
LOC_Os11g26570	0.48579	darkred	dehydrin, putative, expressed
LOC_Os01g25740	-0.470146	darkred	powdery mildew resistance protein PM3F, putative, expressed
LOC_Os01g43280	0.450307	darkred	hydroquinone glucosyltransferase, putative, expressed
LOC_Os02g08400	0.42541	darkred	HLS, putative, expressed
LOC_Os08g35730	0.283054	darkred	expressed protein
LOC_Os03g25760	0.94322	lightgreen	calmodulin-binding protein, putative, expressed
LOC_Os12g06990	0.935596	lightgreen	expressed protein
LOC_Os01g57520	0.931642	lightgreen	expressed protein
LOC_Os12g06550	0.926232	lightgreen	expressed protein
LOC_Os02g38000	0.924201	lightgreen	retrotransposon protein, putative, unclassified, expressed
LOC_Os12g40390	0.920177	lightgreen	expressed protein
LOC_Os03g19290	0.918778	lightgreen	mitochondrial import inner membrane translocase subunit Tim17, putative, expressed
LOC_Os07g43260	0.917084	lightgreen	SKP1-like protein 1B, putative, expressed
LOC_Os01g25800	0.914086	lightgreen	expressed protein
LOC_Os05g44340	0.908048	lightgreen	heat shock protein 101, putative, expressed
LOC_Os02g20500	0.896733	lightgreen	expressed protein
LOC_Os01g07640	0.890726	lightgreen	ankyrin, putative, expressed
LOC_Os06g05540	0.890511	lightgreen	expressed protein
LOC_Os09g38730	0.889822	lightgreen	26S protease regulatory subunit 6B, putative, expressed
LOC_Os03g44430	0.888078	lightgreen	ubiquitin carboxyl-terminal hydrolase, family 1, putative, expressed
LOC_Os03g05700	0.876591	lightgreen	expressed protein
LOC_Os02g37000	0.864938	lightgreen	mitochondrial prohibitin complex protein 1, putative, expressed
LOC_Os07g12790	0.863849	lightgreen	expressed protein
LOC_Os07g19550	0.863445	lightgreen	expressed protein
LOC_Os12g35080	0.856481	lightgreen	myosin heavy chain-related, putative, expressed
LOC_Os04g28250	0.856438	lightgreen	cysteine proteinase inhibitor precursor, putative, expressed
LOC_Os03g53410	0.853555	lightgreen	protein kinase domain containing protein, expressed
LOC_Os07g40860	0.845457	lightgreen	retrotransposon protein, putative, unclassified, expressed
LOC_Os12g22090	0.841927	lightgreen	expressed protein
LOC_Os02g38320	0.832066	lightgreen	BTBZ3 - Bric-a-Brac, Tramtrack, Broad Complex BTB domain with TAZ zinc finger and Calmodulin-binding domains, expressed
LOC_Os05g47730	0.832036	lightgreen	LTPL153 - Protease inhibitor/seed storage/LTP family protein precursor, expressed
LOC_Os09g31031	0.828581	lightgreen	ubiquitin family protein, putative, expressed
LOC_Os02g57850	0.826767	lightgreen	expressed protein
LOC_Os12g31370	0.826197	lightgreen	DNA repair protein Rad51, putative, expressed
LOC_Os12g35070	0.81928	lightgreen	expressed protein
LOC_Os06g35960	0.818213	lightgreen	HSF-type DNA-binding domain containing protein, expressed
LOC_Os08g38100	0.816814	lightgreen	LTPL131 - Protease inhibitor/seed storage/LTP family protein precursor, putative, expressed
LOC_Os03g03810	0.81019	lightgreen	DEF8 - Defensin and Defensin-like DEFL family, expressed
LOC_Os09g20000	0.805037	lightgreen	heavy metal-associated domain containing protein, expressed
LOC_Os05g46220	0.794765	lightgreen	mitochondrial carrier protein, putative, expressed
LOC_Os06g11860	0.790535	lightgreen	ethylene-responsive transcription factor, putative, expressed
LOC_Os12g13600	0.783816	lightgreen	expressed protein
LOC_Os04g42950	0.772233	lightgreen	MYB family transcription factor, putative, expressed
LOC_Os08g44550	0.770733	lightgreen	expressed protein
LOC_Os01g49154	0.758899	lightgreen	expressed protein
LOC_Os02g04720	0.755934	lightgreen	expressed protein
LOC_Os06g23350	0.754136	lightgreen	late embryogenesis abundant protein D-34, putative, expressed
LOC_Os11g05170	0.749785	lightgreen	expressed protein
LOC_Os04g44240	0.7446	lightgreen	cytokinin-O-glucosyltransferase 3, putative, expressed
LOC_Os04g02470	0.744165	lightgreen	expressed protein
LOC_Os12g06280	0.743275	lightgreen	expressed protein
LOC_Os03g13550	0.742328	lightgreen	oxidoreductase, putative, expressed
LOC_Os05g05930	0.739743	lightgreen	peripheral-type benzodiazepine receptor, putative, expressed
LOC_Os12g43450	0.738986	lightgreen	thaumatin family domain containing protein, expressed
LOC_Os03g44642	0.727441	lightgreen	zinc finger, C3HC4 type domain containing protein, expressed
LOC_Os03g30950	0.72504	lightgreen	acyl-desaturase, chloroplast precursor, putative, expressed
LOC_Os02g33420	0.719857	lightgreen	ATPase, AAA family protein, expressed
LOC_Os04g33370	0.719623	lightgreen	cytochrome P450, putative, expressed
LOC_Os05g03884	0.717897	lightgreen	homeobox protein knotted-1-like 6, putative, expressed
LOC_Os12g43660	0.714238	lightgreen	receptor-like protein kinase HAIKU2 precursor, putative, expressed
LOC_Os01g13024	0.709809	lightgreen	expressed protein
LOC_Os10g41580	0.705736	lightgreen	protein binding protein, putative, expressed
LOC_Os10g39390	0.704804	lightgreen	Eukaryotic aspartyl protease domain containing protein, expressed
LOC_Os10g42404	0.700655	lightgreen	expressed protein
LOC_Os01g58410	0.69363	lightgreen	expressed protein
LOC_Os11g43390	0.690957	lightgreen	expressed protein
LOC_Os05g48650	0.683468	lightgreen	transcription factor HBP-1b, putative, expressed
LOC_Os10g35300	0.682646	lightgreen	dof zinc finger domain containing protein, putative, expressed
LOC_Os06g23380	0.681479	lightgreen	IQ calmodulin-binding motif family protein, putative, expressed
LOC_Os05g44630	0.646976	lightgreen	IQ calmodulin-binding motif family protein, putative, expressed
LOC_Os05g34450	0.632254	lightgreen	DUF260 domain containing protein, putative, expressed
LOC_Os11g44800	0.625936	lightgreen	expressed protein
LOC_Os02g30910	0.616805	lightgreen	nodulin MtN3 family protein, putative, expressed
LOC_Os12g04480	0.612246	lightgreen	cytochrome P450, putative, expressed
LOC_Os05g49080	0.612075	lightgreen	expressed protein
LOC_Os05g10930	0.591083	lightgreen	OsGrx_C15 - glutaredoxin subgroup III, expressed
LOC_Os10g36580	0.58848	lightgreen	UP-9A, putative, expressed
LOC_Os11g05070	0.572238	lightgreen	sodium/calcium exchanger protein, putative, expressed
LOC_Os06g20470	0.570707	lightgreen	expressed protein
LOC_Os01g70990	0.540599	lightgreen	OsGrx_C6 - glutaredoxin subgroup III, expressed
LOC_Os03g14050	0.535426	lightgreen	thaumatin-like protein 1 precursor, putative, expressed
LOC_Os04g11120	0.485161	lightgreen	expressed protein
LOC_Os01g37600	0.482527	lightgreen	agenet domain containing protein, expressed
LOC_Os11g07440	0.963551	darkgreen	plant neutral invertase domain containing protein, expressed
LOC_Os05g51150	0.947598	darkgreen	RNA polymerase sigma factor, putative, expressed
LOC_Os02g08364	0.93826	darkgreen	protein phosphatase 2C, putative, expressed
LOC_Os03g08580	0.928208	darkgreen	expressed protein
LOC_Os01g13060	0.912975	darkgreen	CK1_CaseinKinase_1.1 - CK1 includes the casein kinase 1 kinases, expressed
LOC_Os02g36530	0.907176	darkgreen	expressed protein
LOC_Os08g05970	0.905417	darkgreen	expressed protein
LOC_Os02g38430	0.892899	darkgreen	steroid nuclear receptor, ligand-binding, putative, expressed
LOC_Os02g44300	0.886136	darkgreen	MSP domain containing protein, expressed
LOC_Os10g31850	0.88386	darkgreen	RING finger and CHY zinc finger domain-containing protein 1, putative, expressed
LOC_Os02g12900	0.880167	darkgreen	cysteine synthase, putative, expressed
LOC_Os01g38530	0.879754	darkgreen	ELF3 protein, putative, expressed
LOC_Os07g34570	0.873985	darkgreen	FAD dependent oxidoreductase domain containing protein, expressed
LOC_Os02g57410	0.870641	darkgreen	OTU-like cysteine protease family protein, putative, expressed
LOC_Os02g50990	0.860205	darkgreen	RING-H2 finger protein ATL1Q, putative, expressed
LOC_Os04g49520	0.85982	darkgreen	pentatricopeptide repeat protein PPR868-14, putative, expressed
LOC_Os09g27010	0.855031	darkgreen	tyrosine protein kinase domain containing protein, putative, expressed
LOC_Os03g61900	0.85143	darkgreen	expressed protein
LOC_Os07g41460	0.848578	darkgreen	sulfotransferase domain containing protein, expressed
LOC_Os01g43720	0.84655	darkgreen	cytochrome P450 72A1, putative, expressed
LOC_Os03g38540	0.845761	darkgreen	folic acid binding protein, putative, expressed
LOC_Os03g30780	0.83963	darkgreen	expressed protein
LOC_Os02g36924	0.837307	darkgreen	OsMADS27 - MADS-box family gene with MIKCc type-box, expressed
LOC_Os08g07020	0.835766	darkgreen	expressed protein
LOC_Os04g11820	0.833989	darkgreen	white-brown complex homolog protein, putative, expressed
LOC_Os01g43774	0.818043	darkgreen	cytochrome P450 72A1, putative, expressed
LOC_Os01g37910	0.815515	darkgreen	vacuolar-processing enzyme precursor, putative, expressed
LOC_Os06g49500	0.813167	darkgreen	integral membrane protein, putative, expressed
LOC_Os01g43080	0.80996	darkgreen	exonuclease, putative, expressed
LOC_Os04g38720	0.809631	darkgreen	no apical meristem protein, putative, expressed
LOC_Os04g44500	0.80957	darkgreen	GEM, putative, expressed
LOC_Os09g31502	-0.80728	darkgreen	dehydrogenase, putative, expressed
LOC_Os06g48240	0.804137	darkgreen	AAA ATPase, putative, expressed
LOC_Os02g43070	0.796683	darkgreen	retrotransposon protein, putative, unclassified, expressed
LOC_Os09g27550	0.790784	darkgreen	expressed protein
LOC_Os04g58980	0.784652	darkgreen	pentatricopeptide, putative, expressed
LOC_Os11g02600	0.78001	darkgreen	OsMan08 - Endo-Beta-Mannanase, expressed
LOC_Os01g43750	0.779963	darkgreen	cytochrome P450 72A1, putative, expressed
LOC_Os01g21120	0.774688	darkgreen	AP2 domain containing protein, expressed
LOC_Os05g41380	0.772933	darkgreen	expressed protein
LOC_Os12g02490	0.752902	darkgreen	expressed protein
LOC_Os01g49830	0.747651	darkgreen	B3 DNA binding domain containing protein, expressed
LOC_Os02g36320	0.745407	darkgreen	RING-H2 finger protein ATL3B precursor, putative, expressed
LOC_Os06g08690	0.736766	darkgreen	leucine-rich repeat receptor protein kinase EXS precursor, putative, expressed
LOC_Os03g08110	-0.736332	darkgreen	hydrolase protein, putative, expressed
LOC_Os10g06580	0.736031	darkgreen	cyclin-dependent kinase G-1, putative, expressed
LOC_Os02g36340	0.735314	darkgreen	riboflavin biosynthesis protein ribAB, chloroplast precursor, putative, expressed
LOC_Os05g01570	0.73106	darkgreen	auxin-induced protein 5NG4, putative, expressed
LOC_Os12g13670	0.720629	darkgreen	expressed protein
LOC_Os01g52920	0.717188	darkgreen	expressed protein
LOC_Os02g43080	0.713969	darkgreen	PPR repeat domain containing protein, putative, expressed
LOC_Os03g30640	0.706555	darkgreen	expressed protein
LOC_Os07g22680	0.701174	darkgreen	SKP1-like protein 1B, putative, expressed
LOC_Os02g49140	0.697993	darkgreen	glycosyltransferase, putative, expressed
LOC_Os04g52900	0.693558	darkgreen	ABC transporter family protein, putative, expressed
LOC_Os07g43250	0.689745	darkgreen	SKP1-like protein 1B, putative, expressed
LOC_Os03g02280	0.67433	darkgreen	DUF584 domain containing protein, putative, expressed
LOC_Os04g55240	0.672524	darkgreen	VQ domain containing protein, putative, expressed
LOC_Os04g53030	0.662814	darkgreen	NBS-LRR disease resistance protein, putative, expressed
LOC_Os08g26870	0.647551	darkgreen	wound responsive protein, putative, expressed
LOC_Os01g71970	0.645939	darkgreen	GRAS family transcription factor containing protein, expressed
LOC_Os08g16720	0.6435	darkgreen	retrotransposon protein, putative, unclassified, expressed
LOC_Os01g31610	0.637439	darkgreen	tyrosyl-tRNA synthetase, putative, expressed
LOC_Os07g40470	0.63394	darkgreen	expressed protein
LOC_Os07g39780	0.626864	darkgreen	SUMO-activating enzyme subunit 2, putative, expressed
LOC_Os07g40000	0.609772	darkgreen	DUF260 domain containing protein, putative, expressed
LOC_Os03g43880	0.609154	darkgreen	PLA IIIA/PLP7, putative, expressed
LOC_Os03g06210	0.587157	darkgreen	expressed protein
LOC_Os06g33170	0.583989	darkgreen	exocyst complex component 6, putative, expressed
LOC_Os12g13490	0.583181	darkgreen	retrotransposon protein, putative, Ty3-gypsy subclass
LOC_Os09g26620	0.581903	darkgreen	auxin-repressed protein, putative, expressed
LOC_Os06g47800	0.578084	darkgreen	disease resistance protein RGA3, putative, expressed
LOC_Os12g44100	0.574518	darkgreen	peptide transporter PTR2, putative, expressed
LOC_Os06g23775	0.566499	darkgreen	expressed protein
LOC_Os07g28890	0.562986	darkgreen	ethylene-responsive protein related, putative, expressed
LOC_Os12g07970	0.55873	darkgreen	transporter, major facilitator family, putative, expressed
LOC_Os01g41800	0.551053	darkgreen	cytochrome P450, putative, expressed
LOC_Os06g10820	0.549386	darkgreen	helix-loop-helix DNA-binding domain containing protein, expressed
LOC_Os10g37230	0.548761	darkgreen	expressed protein
LOC_Os11g35080	0.546282	darkgreen	expressed protein
LOC_Os03g22050	0.539804	darkgreen	CAMK_KIN1/SNF1/Nim1_like.16 - CAMK includes calcium/calmodulin depedent protein kinases, expressed
LOC_Os05g42270	0.531061	darkgreen	acyltransferase, putative, expressed
LOC_Os05g40270	0.527664	darkgreen	expressed protein
LOC_Os02g40700	-0.497362	darkgreen	enzyme of the cupin superfamily protein, putative, expressed
LOC_Os07g47770	0.494043	darkgreen	expressed protein
LOC_Os10g42610	0.461313	darkgreen	expressed protein
LOC_Os03g05570	0.421079	darkgreen	RING-H2 finger protein ATL3F, putative, expressed
LOC_Os07g45330	0.400881	darkgreen	expressed protein
LOC_Os11g35220	0.397743	darkgreen	OsWAK117 - OsWAK receptor-like cytoplasmic kinase OsWAK-RLCK, expressed
LOC_Os01g66970	0.330096	darkgreen	zinc finger, C3HC4 type domain containing protein, expressed
LOC_Os07g43510	0.280864	darkgreen	40S ribosomal protein S9, putative, expressed
LOC_Os04g36040	0.250831	darkgreen	peptide transporter PTR2, putative, expressed
LOC_Os09g27700	0.243996	darkgreen	microtubule associated protein, putative, expressed
LOC_Os07g02540	0.199073	darkgreen	HLS, putative, expressed
LOC_Os05g16824	0.979347	turquoise	SHR5-receptor-like kinase, putative, expressed
LOC_Os10g33660	0.978748	turquoise	SNF7 domain containing protein, putative, expressed
LOC_Os02g53410	0.977749	turquoise	expressed protein
LOC_Os04g52730	0.976813	turquoise	NAD dependent epimerase/dehydratase family domain containing protein, expressed
LOC_Os07g04560	0.974479	turquoise	no apical meristem protein, putative, expressed
LOC_Os04g37490	0.973519	turquoise	oxidoreductase, aldo/keto reductase family protein, putative, expressed
LOC_Os11g03900	0.973153	turquoise	glucosamine--fructose-6-phosphate aminotransferase 1, putative, expressed
LOC_Os09g19970	0.972917	turquoise	expressed protein
LOC_Os07g47670	0.972525	turquoise	hypoxia-responsive family protein, putative, expressed
LOC_Os05g39410	0.972353	turquoise	expressed protein
LOC_Os06g09370	0.972172	turquoise	PTF1, putative, expressed
LOC_Os12g24490	0.971957	turquoise	zinc finger, C3HC4 type domain containing protein, expressed
LOC_Os05g29050	0.971768	turquoise	phospholipase D p1, putative, expressed
LOC_Os01g57073	0.971696	turquoise	insulin-degrading enzyme, putative, expressed
LOC_Os05g07090	0.971576	turquoise	acyl-coenzyme A dehydrogenase, mitochondrial precursor, putative, expressed
LOC_Os05g47770	0.971333	turquoise	serine/threonine-protein kinase At1g18390 precursor, putative, expressed
LOC_Os06g09980	0.971166	turquoise	expressed protein
LOC_Os02g04160	0.971064	turquoise	transcription elongation factor 1, putative, expressed
LOC_Os03g29410	0.970854	turquoise	tyrosine protein kinase domain containing protein, putative, expressed
LOC_Os12g36910	0.970751	turquoise	calmodulin binding protein, putative, expressed
LOC_Os05g30970	0.970258	turquoise	copine, putative, expressed
LOC_Os10g20340	0.970009	turquoise	expressed protein
LOC_Os01g42380	0.96848	turquoise	pleiotropic drug resistance protein, putative, expressed
LOC_Os03g09140	0.968456	turquoise	ras-related protein, putative, expressed
LOC_Os04g52450	0.967308	turquoise	aminotransferase, putative, expressed
LOC_Os12g03720	0.967259	turquoise	glucosamine--fructose-6-phosphate aminotransferase 1, putative, expressed
LOC_Os09g28160	0.967112	turquoise	phosphate carrier protein, mitochondrial precursor, putative, expressed
LOC_Os07g17330	0.966508	turquoise	B12D protein, putative, expressed
LOC_Os01g51250	0.966274	turquoise	mitochondrial carrier protein, putative, expressed
LOC_Os06g04280	0.966097	turquoise	3-phosphoshikimate 1-carboxyvinyltransferase, chloroplast precursor, putative, expressed
LOC_Os09g39960	0.965909	turquoise	dynamin family protein, putative, expressed
LOC_Os03g56860	0.965552	turquoise	expressed protein
LOC_Os04g39540	0.964872	turquoise	expressed protein
LOC_Os04g37904	0.964804	turquoise	protein phosphatase 2C, putative, expressed
LOC_Os01g57220	0.964198	turquoise	secretory carrier-associated membrane protein, putative, expressed
LOC_Os05g21180	0.96384	turquoise	phosphatidic acid phosphatase-related, putative, expressed
LOC_Os11g31950	0.963739	turquoise	expressed protein
LOC_Os10g38160	0.963552	turquoise	glutathione S-transferase, putative, expressed
LOC_Os11g06130	0.963385	turquoise	PHD-finger family protein, expressed
LOC_Os10g37570	0.962841	turquoise	OsFBDUF49 - F-box and DUF domain containing protein, expressed
LOC_Os03g15780	0.961811	turquoise	anthranilate synthase component I-1, chloroplast precursor, putative, expressed
LOC_Os05g08890	0.9609	turquoise	transposable element protein, putative, containing Pfam profile: PF03108, MuDR, expressed
LOC_Os03g10640	0.960572	turquoise	calcium-transporting ATPase, plasma membrane-type, putative, expressed
LOC_Os02g31080	0.960326	turquoise	hydroxyproline-rich glycoprotein family protein, putative, expressed
LOC_Os06g07200	0.960234	turquoise	syntaxin, putative, expressed
LOC_Os06g04220	0.960203	turquoise	expressed protein
LOC_Os07g35690	0.960002	turquoise	TKL_IRAK_DUF26-lc.3 - DUF26 kinases have homology to DUF26 containing loci, expressed
LOC_Os01g27210	0.959574	turquoise	glutathione S-transferase, putative, expressed
LOC_Os03g06250	0.959383	turquoise	retrotransposon protein, putative, unclassified, expressed
LOC_Os11g11970	0.959234	turquoise	expressed protein
LOC_Os04g51130	0.958799	turquoise	expressed protein
LOC_Os12g16720	0.958361	turquoise	cytochrome P450 71A1, putative, expressed
LOC_Os10g38340	0.957937	turquoise	glutathione S-transferase GSTU6, putative, expressed
LOC_Os08g04630	0.957246	turquoise	external NADH-ubiquinone oxidoreductase 1, mitochondrial precursor, putative, expressed
LOC_Os08g04350	0.956735	turquoise	plastocyanin-like domain containing protein, putative, expressed
LOC_Os01g41810	0.956529	turquoise	cytochrome P450 72A1, putative, expressed
LOC_Os01g16330	0.956332	turquoise	OsRhmbd2 - Putative Rhomboid homologue, expressed
LOC_Os10g39670	0.956291	turquoise	protein kinase family protein, putative, expressed
LOC_Os02g38840	0.956232	turquoise	glucose-6-phosphate 1-dehydrogenase, cytoplasmic isoform, putative, expressed
LOC_Os03g54760	0.956084	turquoise	mitochondrial carrier protein, putative, expressed
LOC_Os11g47840	0.956008	turquoise	OsRhmbd18 - Putative Rhomboid homologue, expressed
LOC_Os09g25200	0.955596	turquoise	protein binding protein, putative, expressed
LOC_Os02g46480	0.955488	turquoise	expressed protein
LOC_Os01g58130	0.954358	turquoise	expressed protein
LOC_Os06g05450	0.953989	turquoise	expressed protein
LOC_Os11g29870	0.953903	turquoise	WRKY72, expressed
LOC_Os08g44390	0.953747	turquoise	EF hand family protein, putative, expressed
LOC_Os01g58370	0.953567	turquoise	expressed protein
LOC_Os08g39850	0.953239	turquoise	lipoxygenase, chloroplast precursor, putative, expressed
LOC_Os11g31640	0.952884	turquoise	serine palmitoyltransferase 2, putative, expressed
LOC_Os09g06770	0.952866	turquoise	RING finger protein, putative, expressed
LOC_Os07g03050	0.9527	turquoise	expressed protein
LOC_Os10g43060	0.952363	turquoise	expressed protein
LOC_Os10g04620	0.951911	turquoise	OsPOP20 - Putative Prolyl Oligopeptidase homologue, expressed
LOC_Os06g05510	0.951751	turquoise	expressed protein
LOC_Os07g29390	0.951652	turquoise	peptidyl-prolyl cis-trans isomerase, putative, expressed
LOC_Os08g03570	0.951506	turquoise	NAD dependent epimerase/dehydratase family protein, putative, expressed
LOC_Os01g63060	0.950799	turquoise	phosphatidic acid phosphatase-related, putative, expressed
LOC_Os12g03050	0.950669	turquoise	no apical meristem protein, putative, expressed
LOC_Os01g41430	0.950602	turquoise	UDP-glucoronosyl and UDP-glucosyl transferase, putative, expressed
LOC_Os05g01250	0.949766	turquoise	SNF7 domain containing protein, putative, expressed
LOC_Os12g39400	0.949549	turquoise	ZOS12-09 - C2H2 zinc finger protein, expressed
LOC_Os02g13300	0.948677	turquoise	mitochondrial carrier protein, putative, expressed
LOC_Os01g20204	0.948399	turquoise	expressed protein
LOC_Os06g46140	0.94823	turquoise	expressed protein
LOC_Os10g38189	0.948092	turquoise	glutathione S-transferase, putative, expressed
LOC_Os10g20350	0.94775	turquoise	MATE efflux family protein, putative, expressed
LOC_Os03g53750	0.94755	turquoise	nuclear prelamin A recognition factor, putative, expressed
LOC_Os04g52504	0.947407	turquoise	adhesive/proline-rich protein, putative, expressed
LOC_Os02g55970	0.947339	turquoise	ANTH, putative, expressed
LOC_Os05g46020	0.947137	turquoise	WRKY7, expressed
LOC_Os02g13380	0.947081	turquoise	early nodulin 93 ENOD93 protein, putative, expressed
LOC_Os04g42980	0.94525	turquoise	zinc finger family protein, putative, expressed
LOC_Os02g57810	0.944883	turquoise	cytochrome P450, putative, expressed
LOC_Os08g27170	0.943103	turquoise	calmodulin binding protein, putative, expressed
LOC_Os03g08320	0.942561	turquoise	ZIM domain containing protein, putative, expressed
LOC_Os05g03630	0.941995	turquoise	dnaJ domain containing protein, expressed
LOC_Os04g58090	0.941582	turquoise	harpin-induced protein 1 domain containing protein, expressed
LOC_Os04g56030	0.94136	turquoise	glycine-rich cell wall structural protein precursor, putative, expressed
LOC_Os03g21060	0.940977	turquoise	No apical meristem protein, putative, expressed
LOC_Os06g24990	0.940914	turquoise	xylanase inhibitor protein 1 precursor, putative, expressed
LOC_Os06g43080	0.940898	turquoise	expressed protein
LOC_Os02g47650	0.94081	turquoise	universal stress protein domain containing protein, putative, expressed
LOC_Os07g41230	0.940353	turquoise	esterase, putative, expressed
LOC_Os11g44820	0.940299	turquoise	expressed protein
LOC_Os07g40630	0.940247	turquoise	BRASSINOSTEROID INSENSITIVE 1 precursor, putative, expressed
LOC_Os10g05660	0.939818	turquoise	thaumatin, putative, expressed
LOC_Os01g40290	0.939803	turquoise	expressed protein
LOC_Os11g08100	0.939543	turquoise	eukaryotic aspartyl protease domain containing protein, expressed
LOC_Os05g02760	0.939389	turquoise	expressed protein
LOC_Os08g10480	0.939266	turquoise	heavy metal-associated domain containing protein, expressed
LOC_Os12g04290	0.938881	turquoise	PP2A regulatory subunit TAP46, putative, expressed
LOC_Os02g22160	0.938767	turquoise	DNA binding protein, putative, expressed
LOC_Os10g41930	0.937905	turquoise	haloacid dehalogenase-like hydrolase family protein, putative, expressed
LOC_Os05g01444	0.937688	turquoise	polygalacturonase inhibitor precursor, putative, expressed
LOC_Os09g34160	0.937448	turquoise	resistance protein, putative, expressed
LOC_Os04g56040	0.937391	turquoise	glycine rich protein family protein, putative, expressed
LOC_Os08g04180	0.937346	turquoise	tryptophan synthase beta chain 1, putative, expressed
LOC_Os08g23150	0.937101	turquoise	indole-3-glycerol phosphate synthase, chloroplast precursor, putative, expressed
LOC_Os01g42860	0.93701	turquoise	inhibitor I family protein, putative, expressed
LOC_Os08g24310	0.936264	turquoise	receptor-like protein kinase precursor, putative, expressed
LOC_Os08g23130	0.936076	turquoise	oligopeptide transporter, putative, expressed
LOC_Os03g50720	0.935707	turquoise	expressed protein
LOC_Os01g49820	0.935529	turquoise	lipid phosphatase protein, putative, expressed
LOC_Os02g34600	0.935132	turquoise	CAMK_CAMK_like.13 - CAMK includes calcium/calmodulin depedent protein kinases, expressed
LOC_Os09g35780	0.935011	turquoise	BAP2, putative, expressed
LOC_Os03g50710	0.934661	turquoise	expressed protein
LOC_Os12g32250	0.934424	turquoise	WRKY96, expressed
LOC_Os11g44340	0.934192	turquoise	calmodulin binding protein, putative, expressed
LOC_Os01g06590	0.933024	turquoise	zinc finger, C3HC4 type domain containing protein, expressed
LOC_Os01g52790	0.932093	turquoise	cytochrome P450 72A1, putative, expressed
LOC_Os02g04170	0.930712	turquoise	L-aspartate oxidase 1, putative, expressed
LOC_Os02g50730	0.930319	turquoise	metalloendoproteinase 1 precursor, putative, expressed
LOC_Os11g47630	0.930175	turquoise	ZOS11-10 - C2H2 zinc finger protein, expressed
LOC_Os03g58250	0.929789	turquoise	bZIP transcription factor domain containing protein, expressed
LOC_Os01g65900	0.929744	turquoise	chitin-inducible gibberellin-responsive protein, putative, expressed
LOC_Os07g08430	0.929533	turquoise	indole-3-glycerol phosphate lyase, chloroplast precursor, putative, expressed
LOC_Os05g13790	0.929455	turquoise	expressed protein
LOC_Os01g64470	0.9294	turquoise	harpin-induced protein 1 domain containing protein, expressed
LOC_Os06g45020	0.929314	turquoise	STRUBBELIG-RECEPTOR FAMILY 3 precursor, putative, expressed
LOC_Os07g36544	0.929139	turquoise	serine/threonine-protein kinase receptor precursor, putative, expressed
LOC_Os06g46330	0.928939	turquoise	Protein kinase domain containing protein, expressed
LOC_Os01g66120	0.928846	turquoise	No apical meristem protein, putative, expressed
LOC_Os11g38780	0.928661	turquoise	EF hand family protein, putative
LOC_Os03g04500	0.928403	turquoise	tetratricopeptide repeat domain containing protein, expressed
LOC_Os08g01410	0.92814	turquoise	phosphate/phosphoenolpyruvate translocator-related protein, putative, expressed
LOC_Os08g34800	0.928081	turquoise	expressed protein
LOC_Os01g73530	0.926916	turquoise	ABC transporter, ATP-binding protein, putative, expressed
LOC_Os03g38590	0.926485	turquoise	secretory carrier-associated membrane protein 4, putative, expressed
LOC_Os01g68060	0.926436	turquoise	copine, putative, expressed
LOC_Os05g50100	0.926184	turquoise	expressed protein
LOC_Os02g56560	0.925866	turquoise	CK1_CaseinKinase_1.6 - CK1 includes the casein kinase 1 kinases, expressed
LOC_Os01g09020	0.925773	turquoise	WD domain, G-beta repeat domain containing protein, expressed
LOC_Os04g51970	0.92574	turquoise	synaptic vesicle 2-related protein, putative, expressed
LOC_Os08g42800	0.925565	turquoise	expressed protein
LOC_Os04g32480	0.925446	turquoise	zinc-finger protein, putative, expressed
LOC_Os03g13050	0.92514	turquoise	E2F-related protein, putative, expressed
LOC_Os07g33780	0.924927	turquoise	pleiotropic drug resistance protein 5, putative, expressed
LOC_Os08g37790	0.924925	turquoise	phospho-2-dehydro-3-deoxyheptonate aldolase, chloroplast precursor, putative, expressed
LOC_Os11g04104	0.924526	turquoise	major facilitator superfamily antiporter, putative, expressed
LOC_Os06g38780	0.924446	turquoise	receptor-like protein kinase 2 precursor, putative, expressed
LOC_Os05g02770	0.92401	turquoise	glycine-rich cell wall structural protein precursor, putative, expressed
LOC_Os09g34020	0.923826	turquoise	expressed protein
LOC_Os02g52170	0.923615	turquoise	expressed protein
LOC_Os02g47110	0.923605	turquoise	ADP-ribosylation factor, putative, expressed
LOC_Os05g49940	0.92354	turquoise	expressed protein
LOC_Os01g43710	0.922884	turquoise	cytochrome P450 72A1, putative, expressed
LOC_Os02g16630	0.922271	turquoise	tryptophan biosynthesis protein trpCF, putative, expressed
LOC_Os05g05080	0.922267	turquoise	expressed protein
LOC_Os04g51140	0.92221	turquoise	E2F-related protein, putative, expressed
LOC_Os06g13560	0.921984	turquoise	SAM dependent carboxyl methyltransferase, putative, expressed
LOC_Os05g39690	0.921319	turquoise	oxidoreductase, aldo/keto reductase family protein, putative, expressed
LOC_Os02g27310	0.920662	turquoise	TKL_IRAK_DUF26-lc.6 - DUF26 kinases have homology to DUF26 containing loci, expressed
LOC_Os03g20330	0.920333	turquoise	VQ domain containing protein, putative, expressed
LOC_Os02g20960	0.920123	turquoise	hypothetical protein
LOC_Os02g02600	0.920034	turquoise	serine/threonine-protein kinase Cx32, chloroplast precursor, putative, expressed
LOC_Os05g38830	0.920018	turquoise	HECT-domain domain containing protein, expressed
LOC_Os04g43440	0.92001	turquoise	NB-ARC/LRR disease resistance protein, putative, expressed
LOC_Os12g06180	0.9196	turquoise	HVA22, putative, expressed
LOC_Os06g05470	0.919582	turquoise	expressed protein
LOC_Os07g16970	0.918214	turquoise	rab GDP dissociation inhibitor alpha, putative, expressed
LOC_Os01g50100	0.91795	turquoise	ABC transporter, ATP-binding protein, putative, expressed
LOC_Os01g72900	0.917528	turquoise	abscisic stress-ripening, putative, expressed
LOC_Os05g45100	0.917411	turquoise	anthocyanidin 5,3-O-glucosyltransferase, putative, expressed
LOC_Os02g37180	0.916798	turquoise	expressed protein
LOC_Os01g72910	0.916721	turquoise	abscisic stress-ripening, putative, expressed
LOC_Os01g43480	0.916246	turquoise	AAA-type ATPase family protein, putative, expressed
LOC_Os05g05100	0.916082	turquoise	expressed protein
LOC_Os06g03580	0.914777	turquoise	zinc RING finger protein, putative, expressed
LOC_Os07g35140	0.914166	turquoise	receptor-like serine-threonine protein kinase, putative, expressed
LOC_Os01g51690	0.914153	turquoise	WRKY26, expressed
LOC_Os09g23150	0.91406	turquoise	monoglyceride lipase, putative, expressed
LOC_Os04g55720	0.913119	turquoise	D-3-phosphoglycerate dehydrogenase, chloroplast precursor, putative, expressed
LOC_Os12g08180	0.91274	turquoise	receptor-like protein kinase 2 precursor, putative, expressed
LOC_Os04g45590	0.912296	turquoise	glyoxalase family protein, putative, expressed
LOC_Os09g17152	0.911352	turquoise	OsFBX319 - F-box domain containing protein, expressed
LOC_Os02g07750	0.910568	turquoise	cell cycle control protein, putative, expressed
LOC_Os06g30970	0.90987	turquoise	ubiquitin-conjugating enzyme, putative, expressed
LOC_Os05g40890	0.909557	turquoise	expressed protein
LOC_Os03g10300	0.909437	turquoise	haemolysin-III, putative, expressed
LOC_Os03g08200	0.909354	turquoise	DUF567 domain containing protein, putative, expressed
LOC_Os12g15680	0.90854	turquoise	laccase precursor protein, putative, expressed
LOC_Os12g32190	0.908055	turquoise	expressed protein
LOC_Os04g45700	0.907754	turquoise	COBRA, putative, expressed
LOC_Os02g20970	0.907696	turquoise	C2 domain containing protein, putative, expressed
LOC_Os04g45970	0.90762	turquoise	glutamate dehydrogenase protein, putative, expressed
LOC_Os02g34250	0.907385	turquoise	expressed protein
LOC_Os08g37500	0.907096	turquoise	expressed protein
LOC_Os02g48820	0.906442	turquoise	plastocyanin-like domain containing protein, putative, expressed
LOC_Os01g72530	0.905962	turquoise	OsCML31 - Calmodulin-related calcium sensor protein, expressed
LOC_Os05g41370	0.904611	turquoise	TKL_IRAK_DUF26-la.1 - DUF26 kinases have homology to DUF26 containing loci, expressed
LOC_Os12g04120	0.904401	turquoise	phosphoglycerate mutase, putative, expressed
LOC_Os01g64540	0.9034	turquoise	anthocyanidin 3-O-glucosyltransferase, putative, expressed
LOC_Os08g40270	0.903357	turquoise	lectin-like protein kinase, putative, expressed
LOC_Os02g47660	0.903355	turquoise	basic helix-loop-helix, putative, expressed
LOC_Os08g10500	0.903251	turquoise	expressed protein
LOC_Os09g28570	0.90315	turquoise	zinc-binding alcohol dehydrogenase domain-containing protein 2, putative, expressed
LOC_Os04g13210	0.90305	turquoise	multidrug resistance-associated protein, putative, expressed
LOC_Os11g32290	0.902966	turquoise	3-5 exonuclease eri-1, putative, expressed
LOC_Os05g08910	0.902914	turquoise	expressed protein
LOC_Os02g05960	0.902166	turquoise	phytosulfokine receptor precursor, putative, expressed
LOC_Os04g44550	0.901288	turquoise	CHCH domain containing protein, expressed
LOC_Os01g03130	0.901207	turquoise	expressed protein
LOC_Os02g50710	0.900744	turquoise	expressed protein
LOC_Os01g25100	0.899931	turquoise	glutathione S-transferase, putative, expressed
LOC_Os09g31478	0.899758	turquoise	auxin efflux carrier component, putative, expressed
LOC_Os01g55510	0.899348	turquoise	dynein light chain type 1 domain containing protein, expressed
LOC_Os05g49900	0.898077	turquoise	3-ketoacyl-CoA synthase, putative, expressed
LOC_Os05g13770	0.897788	turquoise	RNA polymerase Rpb7, N-terminal domain containing protein, expressed
LOC_Os01g42410	0.897182	turquoise	pleiotropic drug resistance protein, putative, expressed
LOC_Os02g43690	0.89711	turquoise	ras-related protein, putative, expressed
LOC_Os07g03030	0.897062	turquoise	expressed protein
LOC_Os02g50600	0.895459	turquoise	glycosyl transferase 8 domain containing protein, putative, expressed
LOC_Os12g36940	0.895169	turquoise	calmodulin binding protein, putative, expressed
LOC_Os07g39860	0.89496	turquoise	expressed protein
LOC_Os04g32920	0.894306	turquoise	potassium transporter, putative, expressed
LOC_Os08g25380	0.893809	turquoise	serine/threonine-protein kinase BRI1-like 1 precursor, putative, expressed
LOC_Os10g40550	0.893143	turquoise	CPuORF23 - conserved peptide uORF-containing transcript, expressed
LOC_Os04g41380	0.893109	turquoise	Leucine Rich Repeat family protein, expressed
LOC_Os08g30740	0.89304	turquoise	ABC transporter, ATP-binding protein, putative, expressed
LOC_Os06g37670	0.893031	turquoise	S-locus-like receptor protein kinase, putative, expressed
LOC_Os04g42480	0.89282	turquoise	receptor-like protein kinase At3g46290 precursor, putative, expressed
LOC_Os04g55410	0.892651	turquoise	FGGY family of carbohydrate kinases, putative, expressed
LOC_Os06g09940	0.892565	turquoise	expressed protein
LOC_Os05g04210	0.892557	turquoise	MYB family transcription factor, putative, expressed
LOC_Os11g44630	0.891061	turquoise	calmodulin binding protein, putative, expressed
LOC_Os04g44510	0.89101	turquoise	GEM, putative, expressed
LOC_Os04g57810	0.890862	turquoise	GA18008-PA, putative, expressed
LOC_Os11g05360	0.890795	turquoise	RCLEA9 - Root cap and Late embryogenesis related family protein precursor, putative, expressed
LOC_Os01g37810	0.890789	turquoise	expressed protein
LOC_Os08g31250	0.890765	turquoise	C1-like domain containing protein, expressed
LOC_Os01g40430	0.890621	turquoise	WRKY27, expressed
LOC_Os01g70490	0.890454	turquoise	potassium transporter, putative, expressed
LOC_Os11g44310	0.890352	turquoise	calmodulin binding protein, putative, expressed
LOC_Os03g31839	0.890229	turquoise	transposon protein, putative, unclassified, expressed
LOC_Os06g19400	0.889854	turquoise	GRAM and C2 domains containing protein, putative, expressed
LOC_Os09g38350	0.889478	turquoise	AMP-binding domain containing protein, expressed
LOC_Os01g54515	0.889201	turquoise	peptide transporter PTR2, putative, expressed
LOC_Os08g07370	0.888938	turquoise	RGH1A, putative, expressed
LOC_Os07g08060	0.887396	turquoise	transmembrane BAX inhibitor motif-containing protein, putative, expressed
LOC_Os06g37410	0.886905	turquoise	helix-loop-helix DNA-binding domain containing protein, expressed
LOC_Os09g39240	0.886607	turquoise	expressed protein
LOC_Os01g04280	0.885925	turquoise	calmodulin binding protein, putative, expressed
LOC_Os02g03110	0.885748	turquoise	CDP-alcohol phosphatidyltransferase, putative, expressed
LOC_Os04g43680	0.884776	turquoise	MYB family transcription factor, putative, expressed
LOC_Os03g03450	0.884612	turquoise	anthranilate phosphoribosyltransferase, chloroplast precursor, putative, expressed
LOC_Os09g08130	0.88288	turquoise	indole-3-glycerol phosphate synthase, chloroplast precursor, putative, expressed
LOC_Os08g15650	0.882411	turquoise	expressed protein
LOC_Os05g41460	0.882244	turquoise	cysteine proteinase inhibitor precursor protein, putative, expressed
LOC_Os10g33930	0.881621	turquoise	DUF1336 domain containing protein, expressed
LOC_Os01g20206	0.8814	turquoise	methyltransferase, putative, expressed
LOC_Os12g03040	0.881094	turquoise	no apical meristem protein, putative, expressed
LOC_Os11g47500	0.881061	turquoise	glycosyl hydrolase, putative, expressed
LOC_Os04g38950	0.881	turquoise	class I glutamine amidotransferase, putative, expressed
LOC_Os08g31850	0.880827	turquoise	expressed protein
LOC_Os08g03350	0.88031	turquoise	amino acid transporter, putative, expressed
LOC_Os07g42510	0.880244	turquoise	AP2 domain containing protein, expressed
LOC_Os01g62670	0.879547	turquoise	avr9/Cf-9 rapidly elicited protein, putative, expressed
LOC_Os12g03899	0.879118	turquoise	major facilitator superfamily antiporter, putative, expressed
LOC_Os01g52530	0.879057	turquoise	phosphoribosyl transferase, putative, expressed
LOC_Os09g22470	0.879004	turquoise	expressed protein
LOC_Os09g37250	0.87899	turquoise	high mobility group, putative, expressed
LOC_Os02g10040	0.878906	turquoise	guanine nucleotide-exchange protein like, putative, expressed
LOC_Os05g43895	0.878902	turquoise	expressed protein
LOC_Os06g13940	0.878739	turquoise	expressed protein
LOC_Os12g02240	0.87854	turquoise	expressed protein
LOC_Os03g53200	0.877849	turquoise	OsCML4 - Calmodulin-related calcium sensor protein, expressed
LOC_Os04g58100	0.8778	turquoise	expressed protein
LOC_Os12g33100	0.87712	turquoise	guanylate kinase, putative, expressed
LOC_Os03g22820	0.876344	turquoise	expressed protein
LOC_Os09g39620	0.876208	turquoise	protein kinase family protein, putative, expressed
LOC_Os10g32658	0.876065	turquoise	retrotransposon protein, putative, Ty3-gypsy subclass, expressed
LOC_Os06g50220	0.875995	turquoise	expressed protein
LOC_Os05g50770	0.875303	turquoise	C4-dicarboxylate transporter/malic acid transport protein, expressed
LOC_Os08g45120	0.875099	turquoise	expressed protein
LOC_Os09g25070	0.87474	turquoise	WRKY62, expressed
LOC_Os12g18560	0.874036	turquoise	invertase/pectin methylesterase inhibitor family protein, putative, expressed
LOC_Os10g34440	0.873755	turquoise	expressed protein
LOC_Os03g08410	0.873214	turquoise	flavin-containing monooxygenase family protein, putative, expressed
LOC_Os04g32370	0.873201	turquoise	hydroxyproline-rich glycoprotein family protein, putative, expressed
LOC_Os05g09020	0.872688	turquoise	WRKY67, expressed
LOC_Os01g62130	0.872068	turquoise	ZOS1-14 - C2H2 zinc finger protein, expressed
LOC_Os01g72850	0.871962	turquoise	GDSL-motif lipase/hydrolase family protein, putative, expressed
LOC_Os02g40090	0.871561	turquoise	transporter-related, putative, expressed
LOC_Os01g51030	0.871259	turquoise	expressed protein
LOC_Os12g37360	0.87096	turquoise	miro, putative, expressed
LOC_Os04g15580	0.87042	turquoise	serine/threonine-protein kinase receptor precursor, putative, expressed
LOC_Os06g46270	0.870348	turquoise	no apical meristem protein, putative, expressed
LOC_Os02g43906	0.870013	turquoise	ceramide kinase-related, putative, expressed
LOC_Os08g26350	0.869966	turquoise	expressed protein
LOC_Os05g40700	0.869794	turquoise	transmembrane protein 56, putative, expressed
LOC_Os02g55990	0.868762	turquoise	vesicle-associated membrane protein, putative, expressed
LOC_Os03g55430	0.867392	turquoise	expressed protein
LOC_Os06g10650	0.866735	turquoise	tyrosine phosphatase family protein, putative, expressed
LOC_Os05g46790	0.866247	turquoise	expressed protein
LOC_Os06g11030	0.86428	turquoise	EF hand family protein, putative, expressed
LOC_Os07g36570	0.864125	turquoise	KI domain interacting kinase 1, putative, expressed
LOC_Os01g72460	0.864035	turquoise	NADPH quinone oxidoreductase, putative, expressed
LOC_Os02g17250	0.864018	turquoise	expressed protein
LOC_Os12g05260	0.862459	turquoise	phytosulfokines precursor, putative, expressed
LOC_Os01g54510	0.861612	turquoise	MAC/Perforin domain containing protein, putative, expressed
LOC_Os03g07200	0.86155	turquoise	expressed protein
LOC_Os11g25700	0.86061	turquoise	tropinone reductase, putative, expressed
LOC_Os03g55180	0.860424	turquoise	DUF1336 domain containing protein, expressed
LOC_Os10g02360	0.859372	turquoise	OsWAK98 - OsWAK receptor-like cytoplasmic kinase OsWAK-RLCK, expressed
LOC_Os03g09900	0.859268	turquoise	membrane protein, putative, expressed
LOC_Os07g36560	0.858464	turquoise	transferase family protein, putative, expressed
LOC_Os06g12250	0.858305	turquoise	sphingolipid C4-hydroxylase SUR2, putative, expressed
LOC_Os04g23580	0.857753	turquoise	xylosyltransferase, putative, expressed
LOC_Os06g09960	0.857389	turquoise	expressed protein
LOC_Os01g74490	0.856319	turquoise	heavy metal-associated domain containing protein, expressed
LOC_Os06g49710	0.855996	turquoise	expressed protein
LOC_Os01g59100	0.855956	turquoise	cytokinin-N-glucosyltransferase 1, putative, expressed
LOC_Os06g41840	0.855911	turquoise	reductase, putative, expressed
LOC_Os01g07300	0.85536	turquoise	uncharacterized 50.6 kDa protein in the 5region of gyrA and gyrB, putative, expressed
LOC_Os03g48770	0.853988	turquoise	Cupin domain containing protein, expressed
LOC_Os03g14380	0.853231	turquoise	autophagy protein 9, putative, expressed
LOC_Os02g25780	0.853026	turquoise	expressed protein
LOC_Os01g61460	0.852812	turquoise	leaf senescence related protein, putative, expressed
LOC_Os12g08270	0.852766	turquoise	inositol-1-monophosphatase, putative, expressed
LOC_Os02g45040	0.852429	turquoise	retrotransposon protein, putative, unclassified, expressed
LOC_Os10g34910	0.850645	turquoise	secretory protein, putative, expressed
LOC_Os03g21640	0.849401	turquoise	expressed protein
LOC_Os08g01390	0.849034	turquoise	phosphatidylinositol-4-phosphate 5-Kinase, putative, expressed
LOC_Os01g72009	0.848837	turquoise	expressed protein
LOC_Os02g48640	0.848524	turquoise	expressed protein
LOC_Os11g37210	0.848271	turquoise	MTN26L5 - MtN26 family protein precursor, expressed
LOC_Os05g31670	0.848211	turquoise	AWPM-19-like membrane family protein, putative, expressed
LOC_Os07g02570	0.847753	turquoise	NB-ARC domain containing protein, expressed
LOC_Os11g04560	0.847455	turquoise	calmodulin-like protein 1, putative, expressed
LOC_Os09g17146	0.847343	turquoise	expressed protein
LOC_Os11g10290	0.845317	turquoise	S-domain receptor-like protein kinase, putative, expressed
LOC_Os03g05750	0.844669	turquoise	heavy-metal-associated domain-containing protein, putative, expressed
LOC_Os11g45740	0.843349	turquoise	MYB family transcription factor, putative, expressed
LOC_Os11g30760	0.843263	turquoise	expressed protein
LOC_Os04g56110	0.842858	turquoise	protein kinase, putative, expressed
LOC_Os03g60520	0.841666	turquoise	expressed protein
LOC_Os06g37140	0.841427	turquoise	retrotransposon protein, putative, Ty3-gypsy subclass, expressed
LOC_Os05g05110	0.840739	turquoise	expressed protein
LOC_Os11g02520	0.840641	turquoise	WRKY104, expressed
LOC_Os12g10710	0.84058	turquoise	NB-ARC domain containing protein, expressed
LOC_Os03g11900	0.839708	turquoise	transporter family protein, putative, expressed
LOC_Os03g04930	0.838566	turquoise	expressed protein
LOC_Os01g73970	0.837382	turquoise	lysine ketoglutarate reductase trans-splicing related 1, putative, expressed
LOC_Os01g57540	0.837336	turquoise	protein kinase, putative, expressed
LOC_Os05g02710	0.836614	turquoise	retrotransposon protein, putative, unclassified, expressed
LOC_Os07g44140	0.833729	turquoise	cytochrome P450 72A1, putative, expressed
LOC_Os08g03400	0.833378	turquoise	expressed protein
LOC_Os04g02310	0.833192	turquoise	retrotransposon protein, putative, Ty1-copia subclass, expressed
LOC_Os05g25770	0.83318	turquoise	WRKY45, expressed
LOC_Os03g03700	0.831887	turquoise	MLO domain containing protein, putative, expressed
LOC_Os08g10300	0.831373	turquoise	SHR5-receptor-like kinase, putative, expressed
LOC_Os09g27580	0.831159	turquoise	potassium transporter, putative, expressed
LOC_Os03g12510	0.830858	turquoise	non-symbiotic hemoglobin 2, putative, expressed
LOC_Os02g09810	0.829512	turquoise	amino acid transporter, putative, expressed
LOC_Os04g55710	0.828949	turquoise	transposon protein, putative, unclassified, expressed
LOC_Os08g26010	0.828862	turquoise	transposon protein, putative, CACTA, En/Spm sub-class, expressed
LOC_Os05g51670	0.828605	turquoise	NAD dependent epimerase/dehydratase family protein, putative, expressed
LOC_Os12g19170	0.828446	turquoise	expressed protein
LOC_Os09g26330	0.828338	turquoise	hypro1, putative, expressed
LOC_Os07g39720	0.827353	turquoise	expressed protein
LOC_Os07g43170	0.826608	turquoise	adenylate kinase, putative, expressed
LOC_Os03g13110	0.826329	turquoise	transposon protein, putative, Mariner sub-class, expressed
LOC_Os08g34580	0.826258	turquoise	trehalose-6-phosphate synthase, putative, expressed
LOC_Os05g41000	0.826178	turquoise	endonuclease/exonuclease/phosphatase family domain containing protein, expressed
LOC_Os03g58790	0.825841	turquoise	ATPase, putative, expressed
LOC_Os08g14200	0.825463	turquoise	glycosyl hydrolases family 16, putative, expressed
LOC_Os02g40330	0.824744	turquoise	retrotransposon protein, putative, Ty3-gypsy subclass, expressed
LOC_Os08g39840	0.823881	turquoise	lipoxygenase, chloroplast precursor, putative, expressed
LOC_Os02g43430	0.823809	turquoise	protein kinase domain containing protein, expressed
LOC_Os06g04900	0.823698	turquoise	transporter family protein, putative, expressed
LOC_Os02g12870	0.823058	turquoise	expressed protein
LOC_Os09g22460	0.822509	turquoise	OsFBX328 - F-box domain containing protein, expressed
LOC_Os05g09500	0.822053	turquoise	hexokinase, putative, expressed
LOC_Os06g13880	0.820687	turquoise	expressed protein
LOC_Os01g52960	0.820143	turquoise	subtilisin N-terminal Region family protein, expressed
LOC_Os01g72970	0.819747	turquoise	DUF630/DUF632 domains containing protein, putative, expressed
LOC_Os07g37730	0.819271	turquoise	NADH-ubiquinone oxidoreductase, mitochondrial precursor, putative, expressed
LOC_Os11g07930	0.818922	turquoise	oxidoreductase, short chain dehydrogenase/reductase family domain containing family, expressed
LOC_Os05g44080	0.818433	turquoise	transmembrane protein, putative, expressed
LOC_Os01g66530	0.817991	turquoise	ARGOS, putative, expressed
LOC_Os01g09990	0.81755	turquoise	helix-loop-helix DNA-binding domain containing protein, expressed
LOC_Os11g11980	0.81671	turquoise	expressed protein
LOC_Os02g36590	0.816313	turquoise	CPuORF19 - conserved peptide uORF-containing transcript, expressed
LOC_Os11g33120	0.815588	turquoise	respiratory burst oxidase, putative, expressed
LOC_Os04g56560	0.814342	turquoise	proton-dependent oligopeptide transport, putative, expressed
LOC_Os01g09800	0.814149	turquoise	BTBA1 - Bric-a-Brac,Tramtrack, Broad Complex BTB domain with Ankyrin repeat region, expressed
LOC_Os05g46750	0.813495	turquoise	STE_MEKK_ste11_MAP3K.18 - STE kinases include homologs to sterile 7, sterile 11 and sterile 20 from yeast, expressed
LOC_Os02g04230	0.813091	turquoise	CGMC_MAPKCMGC_2.7 - CGMC includes CDA, MAPK, GSK3, and CLKC kinases, expressed
LOC_Os05g31620	0.812802	turquoise	OsCML15 - Calmodulin-related calcium sensor protein, expressed
LOC_Os01g55870	0.811201	turquoise	chorismate mutase, chloroplast precursor, putative, expressed
LOC_Os09g25760	0.811069	turquoise	tetraspanin family protein, putative, expressed
LOC_Os07g09670	0.810565	turquoise	galactosyltransferase family protein, putative, expressed
LOC_Os03g04370	0.809762	turquoise	protein-methionine-S-oxide reductase, putative, expressed
LOC_Os09g32690	0.809079	turquoise	zinc finger, C3HC4 type domain containing protein, expressed
LOC_Os06g38950	0.808169	turquoise	ABC transporter, ATP-binding protein, putative, expressed
LOC_Os12g08260	0.807341	turquoise	dehydrogenase E1 component domain containing protein, expressed
LOC_Os10g06630	0.80697	turquoise	peptidyl-prolyl cis-trans isomerase, putative, expressed
LOC_Os01g07590	0.805766	turquoise	universal stress protein domain containing protein, putative, expressed
LOC_Os03g12500	0.805299	turquoise	cytochrome P450, putative, expressed
LOC_Os08g04540	0.805245	turquoise	decarboxylase, putative, expressed
LOC_Os05g03480	0.80441	turquoise	acyl-coenzyme A dehydrogenase, mitochondrial precursor, putative, expressed
LOC_Os01g37750	0.804376	turquoise	glutathione S-transferase, putative, expressed
LOC_Os08g44370	0.804327	turquoise	inosine-uridine preferring nucleoside hydrolase family protein, putative, expressed
LOC_Os10g25040	0.80356	turquoise	red chlorophyll catabolite reductase, putative, expressed
LOC_Os08g04130	0.802316	turquoise	copine-6, putative, expressed
LOC_Os05g01460	0.80146	turquoise	STIP1 homology and U box-containing protein 1, putative, expressed
LOC_Os12g29300	0.799681	turquoise	CESA10 - cellulose synthase, expressed
LOC_Os02g17534	0.79899	turquoise	xyloglucan fucosyltransferase, putative, expressed
LOC_Os01g10440	0.79874	turquoise	xylosyltransferase, putative, expressed
LOC_Os01g19940	0.798721	turquoise	expressed protein
LOC_Os01g54670	0.798576	turquoise	coiled-coil domain-containing protein 25, putative, expressed
LOC_Os01g04050	0.798251	turquoise	BBTI12 - Bowman-Birk type bran trypsin inhibitor precursor, expressed
LOC_Os11g44380	0.796607	turquoise	expressed protein
LOC_Os12g42610	0.796433	turquoise	YABBY domain containing protein, putative, expressed
LOC_Os05g47660	0.795861	turquoise	lipid phosphatase protein, putative, expressed
LOC_Os05g39710	0.7956	turquoise	expressed protein
LOC_Os07g31390	0.79534	turquoise	beta-expansin precursor, putative, expressed
LOC_Os05g25920	0.793533	turquoise	expressed protein
LOC_Os03g61100	0.793421	turquoise	GDP-mannose transporter, putative, expressed
LOC_Os01g01380	0.791847	turquoise	expressed protein
LOC_Os10g25290	0.790884	turquoise	ZIM domain containing protein, putative, expressed
LOC_Os04g35250	0.789581	turquoise	MONOCULM 1, putative, expressed
LOC_Os08g37670	0.789508	turquoise	plastocyanin-like domain containing protein, putative, expressed
LOC_Os12g08930	0.789227	turquoise	expressed protein
LOC_Os01g63230	0.786262	turquoise	growth regulator related protein, putative, expressed
LOC_Os10g34930	0.784971	turquoise	secretory protein, putative, expressed
LOC_Os02g42430	0.784487	turquoise	GEM, putative, expressed
LOC_Os02g08500	0.783666	turquoise	two-component response regulator, putative, expressed
LOC_Os08g02030	0.782273	turquoise	transferase family protein, putative, expressed
LOC_Os12g01490	0.780229	turquoise	MYB family transcription factor, putative, expressed
LOC_Os07g33270	0.779254	turquoise	DUF584 domain containing protein, putative, expressed
LOC_Os12g01400	0.776516	turquoise	OsCML26 - Calmodulin-related calcium sensor protein, expressed
LOC_Os04g57540	0.7761	turquoise	adenylate kinase, putative, expressed
LOC_Os10g05250	0.775791	turquoise	protein kinase domain containing protein, expressed
LOC_Os03g41390	0.77458	turquoise	ZOS3-15 - C2H2 zinc finger protein, expressed
LOC_Os05g33940	0.774246	turquoise	alpha/beta hydrolase fold, putative, expressed
LOC_Os02g43470	0.773937	turquoise	glutamate dehydrogenase protein, putative, expressed
LOC_Os12g41710	0.773527	turquoise	Protein kinase domain containing protein, expressed
LOC_Os05g07940	0.773342	turquoise	glyoxalase family protein, putative, expressed
LOC_Os12g32180	0.772777	turquoise	cornichon protein, putative, expressed
LOC_Os11g13970	0.772445	turquoise	transferase family protein, putative, expressed
LOC_Os02g51900	0.772127	turquoise	cytokinin-O-glucosyltransferase 2, putative, expressed
LOC_Os01g36790	0.771581	turquoise	TKL_IRAK_DUF26-lf.2 - DUF26 kinases have homology to DUF26 containing loci, expressed
LOC_Os09g38130	0.771193	turquoise	auxin efflux carrier component, putative, expressed
LOC_Os01g57230	0.770391	turquoise	BTBN1 - Bric-a-Brac, Tramtrack, Broad Complex BTB domain with non-phototropic hypocotyl 3 NPH3 and coiled-coil domains, expressed
LOC_Os05g36140	0.770232	turquoise	expressed protein
[truncated: 2,415 more rows]

## Sheet: Table S5
Table S5. List of hub genes in three modules related to chilling resistance.
[truncated: 86 more rows]

[truncated: 2 more sheets: Table S6, Table S7]
